# Supplementary material for: Reconstructing Colonization Dynamics of the Human Parasite Schistosoma mansoni following Anthropogenic Environmental Changes in Northwest Senegal
Source: PLoS Negl Trop Dis. 2015 Aug 14;9(8):e0003998. doi: 10.1371/journal.pntd.0003998 (PMC4537236; doi:10.1371/journal.pntd.0003998)
Supplement: S1 Data — DMS1 can be found in excel tab 1 and contains 542 S. mansoni samples that were genotyped at nine microsatellite markers. DMS2 can be found in excel tab 2 and contains 758 S. mansoni samples that were genotyped at six microsatellite markers. Loci are coded in 6 digits (three digits per allele). (XLSX) [file pntd.0003998.s001.xlsx]

## Sheet: DMS1
Region	Village	Year	Parasite	L46951	ca11-1	s9-1	smd11	smd25	smd28	smd43	smd89	smda28
SoutheastSenegal	Assoni	2011	1	169172	211211	199199	371391	293295	239239	155159	154154	99115
SoutheastSenegal	Assoni	2011	2	169172	211211	199201	335383	291293	239239	131139	154154	91099
SoutheastSenegal	Assoni	2011	3	169169	211211	199199	323339	293293	239239	131155	154154	99099
SoutheastSenegal	Assoni	2011	4	169172	211213	199199	323379	291295	239239	131147	154156	99099
SoutheastSenegal	Assoni	2011	5	166169	211211	199199	347375	291293	239239	151163	154156	95115
SoutheastSenegal	Assoni	2011	6	172178	211211	199199	347423	291293	227239	155155	154154	91107
SoutheastSenegal	Assoni	2011	7	169178	211211	199199	327343	291293	239239	131135	154154	99119
SoutheastSenegal	Assoni	2011	8	172178	211211	199199	379383	293295	239239	135151	154154	99115
SoutheastSenegal	Assoni	2011	9	169172	199211	199199	291327	291295	227239	131151	154154	95115
SoutheastSenegal	Assoni	2011	10	169169	211211	199199	311423	291293	239239	131131	154154	91099
SoutheastSenegal	Assoni	2011	11	172172	211211	199199	327339	293293	239239	135143	154154	99099
SoutheastSenegal	Assoni	2011	12	169178	199211	199199	327335	293293	239239	131151	154154	99115
SoutheastSenegal	Assoni	2011	13	169178	211213	199199	307307	291293	239239	151159	154154	111115
SoutheastSenegal	Assoni	2011	14	169178	199211	197199	335363	289291	239239	135155	154154	103111
SoutheastSenegal	Assoni	2011	15	169169	199211	199199	359415	293295	239239	127135	154154	99119
SoutheastSenegal	Assoni	2011	16	169169	199211	199199	311343	291293	239239	155163	154154	115119
SoutheastSenegal	Assoni	2011	17	169178	211211	199199	399399	291293	239239	155163	154154	99103
SoutheastSenegal	Assoni	2011	18	169172	211211	199199	335367	291293	239239	135155	154154	91099
SoutheastSenegal	Assoni	2011	19	175178	211211	199199	335335	289293	239239	135155	154154	99103
SoutheastSenegal	Assoni	2011	20	172172	209211	199199	311335	291293	239239	155159	154154	99119
SoutheastSenegal	Assoni	2011	21	172178	211211	199199	323383	293293	239239	131159	154154	95119
SoutheastSenegal	Assoni	2011	22	163169	211211	197199	291343	291293	239239	155155	154154	107119
SoutheastSenegal	Assoni	2011	23	169178	211213	197199	327331	291293	239239	135147	154154	99099
SoutheastSenegal	Assoni	2011	24	169172	211211	199199	327371	291291	239239	131135	154154	103103
SoutheastSenegal	Assoni	2011	25	169181	211211	199201	327371	289291	239239	127155	154154	99107
SoutheastSenegal	Assoni	2011	26	169169	213213	197199	335335	291293	239239	151163	154154	91099
SoutheastSenegal	Assoni	2011	27	169178	211211	199199	327399	291293	239239	151155	154154	107107
SoutheastSenegal	Assoni	2011	28	169172	199211	199199	347383	291293	239239	135155	154154	99103
SoutheastSenegal	Assoni	2011	29	169172	211211	199199	335399	291295	239239	155155	154154	99107
SoutheastSenegal	Assoni	2011	30	178178	211211	199199	323407	291291	239239	135155	154154	99099
SoutheastSenegal	Assoni	2011	31	172172	211211	197199	375415	291291	239239	155155	154154	99099
SoutheastSenegal	Assoni	2011	32	172172	211211	199199	367419	291293	239239	131131	154156	95103
SoutheastSenegal	Assoni	2011	33	169169	211211	199201	311335	291291	239239	135135	154154	99111
SoutheastSenegal	Assoni	2011	34	169169	199215	199199	311347	285291	239239	155155	154154	91107
SoutheastSenegal	Assoni	2011	35	166172	211211	199199	311323	289293	239239	135159	154154	103115
SoutheastSenegal	Assoni	2011	36	169169	211211	199199	327327	293293	239239	159159	154154	99099
SoutheastSenegal	Assoni	2011	37	178181	211211	199199	323327	291293	239239	155155	154154	99115
SoutheastSenegal	Assoni	2011	38	169169	211211	199199	331331	291293	239239	155155	154154	103115
SoutheastSenegal	Assoni	2011	39	169172	211211	201201	347371	291291	239239	159159	154154	99103
SoutheastSenegal	Assoni	2011	40	172178	211211	199199	331383	291293	227239	131131	154154	91111
SoutheastSenegal	Assoni	2011	41	169169	211211	199199	383419	291291	239239	155155	154154	99099
SoutheastSenegal	Assoni	2011	42	169169	211211	199199	343375	291293	239239	135135	154154	99099
SoutheastSenegal	Assoni	2011	43	169172	211211	199199	311335	291291	239239	159163	154156	99107
SoutheastSenegal	Assoni	2011	44	169169	211211	199201	327335	293293	239239	131155	154154	99119
SoutheastSenegal	Assoni	2011	45	166169	211211	199199	327335	293293	239239	155175	154156	99099
SoutheastSenegal	Assoni	2011	46	163181	211215	199199	327359	291295	239239	159159	154154	95103
SoutheastSenegal	Assoni	2011	47	169181	211211	199199	319319	291291	239239	159159	154154	99119
SoutheastSenegal	Assoni	2011	48	169169	199211	197199	327383	291293	239239	155171	154154	95107
SoutheastSenegal	Assoni	2011	49	169178	211211	199199	327399	291293	239239	131155	154154	103119
SoutheastSenegal	Assoni	2011	50	169178	211211	199199	375415	291293	239239	127143	154154	103107
SoutheastSenegal	Assoni	2011	51	169169	211211	199199	339399	291291	239239	131131	154154	103107
SoutheastSenegal	Assoni	2011	52	169169	199211	199201	419419	291293	239239	155159	154154	103103
SoutheastSenegal	Assoni	2011	53	166172	211211	199199	331415	285285	239239	131159	154154	103119
SoutheastSenegal	Assoni	2011	54	169181	211211	199199	415419	291293	239239	163163	152154	91111
SoutheastSenegal	Assoni	2011	55	169172	211211	199199	331335	291291	239239	131159	154154	99107
SoutheastSenegal	Assoni	2011	56	169172	211211	197199	323343	291293	239239	135135	154154	103119
SoutheastSenegal	Assoni	2011	57	163169	211211	199199	327399	293293	239239	163163	154154	99115
SoutheastSenegal	Assoni	2011	58	169169	211211	197199	335395	291291	239239	155155	154154	107115
SoutheastSenegal	Assoni	2011	59	169175	211211	197197	415423	289291	239239	135163	154154	99103
SoutheastSenegal	Assoni	2011	60	169169	211211	199199	307399	291293	239239	131151	154154	103107
SoutheastSenegal	Assoni	2011	61	172172	211211	199199	327407	291291	239239	155155	154154	95099
SoutheastSenegal	Assoni	2011	62	172178	211211	199199	391395	293293	239239	131139	152154	99115
SoutheastSenegal	Assoni	2011	63	172172	211211	199199	323383	291291	239239	155155	154154	103107
SoutheastSenegal	Assoni	2011	64	169169	211215	199201	335339	289295	239239	155155	154154	95111
SoutheastSenegal	Assoni	2011	65	163172	211211	199199	315327	291293	239239	159163	154154	103115
SoutheastSenegal	Assoni	2011	66	169169	211211	199199	383419	291293	239239	163163	154154	99099
SoutheastSenegal	Assoni	2011	67	169169	211215	199199	311335	293293	239239	155155	154154	115115
SoutheastSenegal	Assoni	2011	68	169178	211211	199201	307419	293293	239239	135147	154154	91099
SoutheastSenegal	Assoni	2011	69	172172	211211	199199	335415	291291	239239	131143	154156	99107
SoutheastSenegal	Assoni	2011	70	169181	211211	199199	327371	293293	239239	131131	154154	99111
SoutheastSenegal	Assoni	2011	71	169172	211211	199199	371399	293295	239239	139139	154156	99107
SoutheastSenegal	Assoni	2011	72	166178	211211	199199	303343	295295	239239	155155	154154	91091
SoutheastSenegal	Assoni	2011	73	169169	211211	197199	327327	291291	239239	163163	154154	99099
SoutheastSenegal	Assoni	2011	74	169172	211211	199199	311375	291291	227239	147167	154154	91119
SoutheastSenegal	Assoni	2011	75	169172	211211	199199	307327	285291	239239	147163	154154	107107
SoutheastSenegal	Assoni	2011	76	169169	211211	199201	315399	291291	239239	159159	154154	103115
SoutheastSenegal	Assoni	2011	77	169169	211211	197199	327419	291293	239239	135159	154154	95103
SoutheastSenegal	Assoni	2011	78	169169	211211	197199	327335	293293	239239	147147	154154	103103
SoutheastSenegal	Assoni	2011	79	169169	211211	199199	327419	293293	239239	155155	154154	107107
SoutheastSenegal	Assoni	2011	80	172175	211211	197199	307327	293293	239239	159159	154154	103115
SoutheastSenegal	Assoni	2011	81	169169	211211	199199	327335	291291	239239	131159	154154	99099
SoutheastSenegal	Assoni	2011	82	169169	199211	199199	327343	291293	239239	131131	154154	99103
SoutheastSenegal	Assoni	2011	83	163169	211215	199199	311399	291295	239239	131163	154154	107119
SoutheastSenegal	Assoni	2011	84	163172	211213	199199	323327	291293	239239	155155	154156	115119
SoutheastSenegal	Assoni	2011	85	169178	199211	197201	327419	291293	239239	155155	154154	99099
SoutheastSenegal	Assoni	2011	86	169169	211215	199199	327379	289293	239239	147147	154154	103103
SoutheastSenegal	Assoni	2011	87	172172	211211	199199	343343	291293	239239	175175	154154	95119
SoutheastSenegal	Assoni	2011	88	169178	211211	199201	327383	293293	239239	131139	154156	95119
SoutheastSenegal	Assoni	2011	89	169172	211211	197197	327415	291293	239239	147155	154154	99103
SoutheastSenegal	Assoni	2011	90	172172	199211	199199	327383	291293	239239	159159	154154	99115
SoutheastSenegal	Assoni	2011	91	163178	211211	199199	347391	291293	227239	131131	154154	107119
SoutheastSenegal	Assoni	2011	92	169169	211211	199199	327351	293293	239239	135135	154154	103115
SoutheastSenegal	Assoni	2011	93	175181	211211	201201	327335	293293	239239	131135	154154	103103
SoutheastSenegal	Assoni	2011	94	172181	211211	199199	331335	291293	239239	159159	154154	123123
SoutheastSenegal	Assoni	2011	95	169169	211211	199199	327415	289289	239239	131155	154154	99103
SoutheastSenegal	Assoni	2011	96	169169	211211	199199	335375	291291	239239	151159	154154	95119
SoutheastSenegal	Assoni	2011	97	169169	211211	197199	327343	291291	239239	135163	154154	103103
SoutheastSenegal	Assoni	2011	98	169172	211211	199199	403403	291293	239239	135155	154154	99103
SoutheastSenegal	Assoni	2011	99	169181	211211	199199	339367	291291	239239	135155	154154	103103
SoutheastSenegal	Assoni	2011	100	169172	211211	199199	351351	291293	239239	155163	154154	99103
SoutheastSenegal	Assoni	2011	101	178181	209211	199201	335335	293293	239239	131155	154154	99115
SoutheastSenegal	Assoni	2011	102	178181	211211	197199	311415	291293	239239	155163	154154	99119
SoutheastSenegal	Assoni	2011	103	172178	211213	199199	311423	291291	239239	155163	154154	91099
SoutheastSenegal	Assoni	2011	104	169175	211211	199199	343343	291291	239239	135155	154154	99103
SoutheastSenegal	Assoni	2011	105	169169	211211	199199	327327	291293	239239	151163	154154	103119
SoutheastSenegal	Assoni	2011	106	169172	199211	199199	323407	291291	239239	139163	154154	99115
SoutheastSenegal	Assoni	2011	107	172184	211211	199199	327335	289291	239239	159175	154154	99103
SoutheastSenegal	Assoni	2011	108	169169	199199	199199	331347	291293	239239	155163	154154	103119
SoutheastSenegal	Assoni	2011	109	172172	211211	199199	327383	291291	227239	131155	154154	119123
SoutheastSenegal	Assoni	2011	110	169181	211211	199199	311327	293293	239239	155159	154154	99115
SoutheastSenegal	Assoni	2011	111	169169	199211	199199	335343	289291	239239	131135	154154	103111
SoutheastSenegal	Assoni	2011	112	163169	199211	197197	327335	291293	227239	147155	154154	99103
SoutheastSenegal	Assoni	2011	113	169169	211211	199199	315327	293293	239239	151151	154154	99115
SoutheastSenegal	Assoni	2011	114	169169	211211	199199	331343	291293	239239	171183	154154	99107
SoutheastSenegal	Assoni	2011	115	172178	211213	199199	363379	289295	239239	147155	154154	99099
SoutheastSenegal	Assoni	2011	116	166169	211211	199199	383383	291291	239239	163163	154154	95099
SoutheastSenegal	Assoni	2011	117	169175	211211	199199	327327	293293	239239	147155	154154	95115
SoutheastSenegal	Assoni	2011	118	169172	211211	199199	323331	293293	239239	135155	154154	99115
SoutheastSenegal	Assoni	2011	119	178181	209211	199199	335375	291295	239239	131155	154154	99103
SoutheastSenegal	Assoni	2011	120	172178	199211	197199	315411	291291	239239	155155	154154	99107
SoutheastSenegal	Assoni	2011	121	172178	199211	199199	311383	289291	239239	127147	154154	99115
SoutheastSenegal	Assoni	2011	122	169169	211211	199199	327331	291293	239239	147179	154154	99099
SoutheastSenegal	Assoni	2011	123	163172	199215	199199	335343	293295	239239	131131	154154	99103
SoutheastSenegal	Assoni	2011	124	172181	211213	199199	315335	291293	239239	131135	154154	99111
SoutheastSenegal	Assoni	2011	125	169172	211211	199199	291335	293293	239239	131155	154154	99099
SoutheastSenegal	Assoni	2011	126	169178	211213	199199	331403	291291	239239	135139	154154	103103
SoutheastSenegal	Assoni	2011	127	169178	211211	199199	335335	291293	239239	131131	152154	99111
SoutheastSenegal	Assoni	2011	128	169172	211211	199199	335335	293293	239239	131155	154154	99119
SoutheastSenegal	Assoni	2011	129	169172	211211	197199	331379	291293	239239	135179	154154	99099
SoutheastSenegal	Assoni	2011	130	169169	211211	199199	327335	291293	239239	155163	154154	99115
SoutheastSenegal	Assoni	2011	131	169169	211211	197199	327331	291291	239239	127159	154154	115115
SoutheastSenegal	Assoni	2011	132	169169	199211	199199	327331	291293	239239	131131	154154	99103
SoutheastSenegal	Assoni	2011	133	172178	199199	199199	327415	293293	239239	131155	154154	99099
SoutheastSenegal	Assoni	2011	134	169172	211213	197199	323339	291293	239239	155155	154154	115119
SoutheastSenegal	Assoni	2011	135	169172	199211	199199	327327	291291	239239	143155	154154	103107
SoutheastSenegal	Assoni	2011	136	169169	211211	197199	343399	291293	239239	139159	154154	99099
SoutheastSenegal	Assoni	2011	137	169178	211211	197199	327343	291291	239239	139155	154154	103115
SoutheastSenegal	Assoni	2011	138	172178	211211	199199	335347	293293	239239	139155	154154	91111
SoutheastSenegal	Assoni	2011	139	172172	211211	199199	371371	291293	239239	147155	154154	91103
SoutheastSenegal	Assoni	2011	140	169172	211211	197201	327383	293293	239239	135155	154154	99099
SoutheastSenegal	Assoni	2011	141	175178	209211	199199	415415	293293	239239	159171	154154	99119
SoutheastSenegal	Assoni	2011	142	169172	211215	199199	331375	291293	239239	135163	154154	99115
SoutheastSenegal	Assoni	2011	143	169169	211215	199199	311343	291291	239239	143155	154154	103119
SoutheastSenegal	Assoni	2011	144	172178	211211	199199	335335	291291	239239	147147	154154	99103
SoutheastSenegal	Assoni	2011	145	169169	211211	199199	335343	291293	239239	143155	154154	99099
SoutheastSenegal	Assoni	2011	146	169172	211211	197199	315403	291293	239239	151151	154154	103111
SoutheastSenegal	Assoni	2011	147	172181	211211	199199	331407	289293	239239	155167	154154	99099
SoutheastSenegal	Assoni	2011	148	169169	215215	197199	311335	291291	239239	135155	154154	99107
SoutheastSenegal	Assoni	2011	149	163172	211211	199199	327327	291293	239239	131155	154154	103103
SoutheastSenegal	Assoni	2011	150	163181	211211	197199	327403	293293	239239	151155	154154	99115
NorthwestSenegal	RichardToll	1993	151	169175	211219	199199	411411	291297	239239	139171	154154	99115
NorthwestSenegal	RichardToll	1993	152	169172	211213	199199	339351	295297	239239	167167	154154	103107
NorthwestSenegal	RichardToll	1993	153	169169	211213	199199	331331	291301	239239	131171	154154	103115
NorthwestSenegal	RichardToll	1993	154	175175	213219	199199	319327	293293	239239	147155	154154	107107
NorthwestSenegal	RichardToll	1993	155	166169	211211	199199	351399	291293	239239	139179	154154	107107
NorthwestSenegal	RichardToll	1993	156	163172	211215	199199	391399	293301	239239	159167	154154	107107
NorthwestSenegal	RichardToll	1993	157	166175	211219	199199	379399	291293	239239	131155	154154	115119
NorthwestSenegal	RichardToll	1994	158	175175	211211	197199	323391	291293	239239	163175	154154	95115
NorthwestSenegal	RichardToll	1994	159	172175	211211	197199	339347	297301	239239	131163	154154	95115
NorthwestSenegal	RichardToll	1994	160	169175	209211	199199	323347	293297	239239	131139	154154	99099
NorthwestSenegal	RichardToll	1994	161	169169	211211	199199	379415	293293	239239	139179	154154	99103
NorthwestSenegal	RichardToll	1994	162	169175	211219	199199	323323	291293	227239	139147	154154	99107
NorthwestSenegal	RichardToll	1994	163	169172	211211	199199	347399	293295	239239	143155	154154	99107
NorthwestSenegal	RichardToll	1994	164	172172	211213	199199	339411	293295	239239	131163	154154	99115
NorthwestSenegal	RichardToll	1994	165	169175	211211	199199	331343	291295	227239	167167	154154	103103
NorthwestSenegal	RichardToll	1994	166	169172	211211	197199	343399	291293	239239	131139	154154	103103
NorthwestSenegal	RichardToll	1994	167	169175	211213	199199	323399	293301	239239	155167	154156	103111
NorthwestSenegal	RichardToll	1994	168	172175	211219	199199	391407	293295	239239	131139	154154	103111
NorthwestSenegal	RichardToll	1994	169	169172	211211	199199	367399	291295	239239	143143	154154	107115
NorthwestSenegal	RichardToll	2007	170	169175	211215	199199	311375	293295	239239	167167	154154	99103
NorthwestSenegal	RichardToll	2007	171	172175	211211	199199	323351	291299	239239	139167	154154	99103
NorthwestSenegal	RichardToll	2007	172	175175	211213	199199	343399	291293	227239	155155	154154	99107
NorthwestSenegal	RichardToll	2007	173	175175	211215	199199	343387	291295	239239	155159	154154	99111
NorthwestSenegal	RichardToll	2007	174	169169	211211	199199	311387	293293	239239	151155	154154	99111
NorthwestSenegal	RichardToll	2007	175	172175	209211	199199	319403	291301	239239	139151	154154	99115
NorthwestSenegal	RichardToll	2007	176	166169	209211	199199	327395	293293	239239	139167	154156	103107
NorthwestSenegal	RichardToll	2007	177	169175	211213	191199	387403	291293	227239	147167	154154	107115
NorthwestSenegal	RichardToll	2007	178	160169	209211	199199	327395	291295	239239	151159	154154	111115
NorthwestSenegal	RichardToll	2007	179	169172	211213	191199	387399	291293	227239	159167	154154	111115
NorthwestSenegal	RichardToll	2007	180	169169	211211	199199	311391	293293	239239	167175	154154	115115
NorthwestSenegal	Ndombo	1997	181	169172	211211	199199	331379	291293	239239	139139	154156	95099
NorthwestSenegal	Ndombo	1997	182	172175	209213	199199	331391	293295	239239	143159	154154	95103
NorthwestSenegal	Ndombo	1997	183	169172	211211	199199	387411	291293	239239	131131	154154	99099
NorthwestSenegal	Ndombo	1997	184	169169	211211	199199	411411	291293	239239	131139	154154	99099
NorthwestSenegal	Ndombo	1997	185	166169	211213	197199	303343	291291	239239	131159	154158	99103
NorthwestSenegal	Ndombo	1997	186	175175	211211	199199	303387	293293	239239	151159	154154	99103
NorthwestSenegal	Ndombo	1997	187	169175	211211	199199	323371	293297	239239	131179	154154	99103
NorthwestSenegal	Ndombo	1997	188	169169	211211	199199	323379	293301	239239	131167	154154	99103
NorthwestSenegal	Ndombo	1997	189	172175	211213	199199	331343	293293	239239	155179	154154	99103
NorthwestSenegal	Ndombo	1997	190	169172	211213	199199	331371	291293	239239	155163	154154	99103
NorthwestSenegal	Ndombo	1997	191	175175	211213	199199	331371	291293	239239	147179	154154	99103
NorthwestSenegal	Ndombo	1997	192	166172	211213	199199	343343	293295	239239	155159	154154	99103
NorthwestSenegal	Ndombo	1997	193	172172	211213	199199	343371	293293	239239	131163	154154	99103
NorthwestSenegal	Ndombo	1997	194	175175	211213	199199	343371	291293	239239	147159	154154	99103
NorthwestSenegal	Ndombo	1997	195	169175	211211	199199	387415	293293	239239	151151	154154	99103
NorthwestSenegal	Ndombo	1997	196	169172	211219	199199	331371	291293	239239	139151	154154	99107
NorthwestSenegal	Ndombo	1997	197	175175	211211	199199	331343	291291	239239	147171	154154	99115
NorthwestSenegal	Ndombo	1997	198	169169	211211	199199	379383	291297	239239	131155	154154	99115
NorthwestSenegal	Ndombo	1997	199	175175	211211	199199	331343	293293	239239	167179	154154	103103
NorthwestSenegal	Ndombo	1997	200	172175	211213	199199	331343	293293	239239	159179	154154	103103
NorthwestSenegal	Ndombo	1997	201	166175	213213	199199	331343	293293	239239	155179	154154	103103
NorthwestSenegal	Ndombo	1997	202	175175	211213	199199	331371	293293	239239	159179	154154	103103
NorthwestSenegal	Ndombo	1997	203	169175	207213	199199	331371	291293	239239	139179	154154	103103
NorthwestSenegal	Ndombo	1997	204	169175	211213	199199	331371	291293	239239	155179	154154	103103
NorthwestSenegal	Ndombo	1997	205	172175	211211	199199	331387	291293	239239	127159	154154	103103
NorthwestSenegal	Ndombo	1997	206	169175	211211	199199	331399	293293	239239	159179	154154	103103
NorthwestSenegal	Ndombo	1997	207	172175	211213	199199	335343	293295	239239	155159	154154	103103
NorthwestSenegal	Ndombo	1997	208	169175	211215	199199	335343	293293	239239	163167	154154	103103
NorthwestSenegal	Ndombo	1997	209	169175	211213	199199	339339	293293	239239	143143	154154	103103
NorthwestSenegal	Ndombo	1997	210	172172	211213	199199	343399	293293	227239	131167	154154	103103
NorthwestSenegal	Ndombo	1997	211	169175	211211	199199	371387	293295	239239	167179	154154	103103
NorthwestSenegal	Ndombo	1997	212	166175	211213	199199	371387	293295	239239	159179	154154	103103
NorthwestSenegal	Ndombo	1997	213	169175	211211	199199	395399	293293	239239	163171	154154	103103
NorthwestSenegal	Ndombo	1997	214	169175	209211	199199	399399	293293	239239	131163	154154	103103
NorthwestSenegal	Ndombo	1997	215	169172	211213	199199	323343	291297	227239	151171	154154	103107
NorthwestSenegal	Ndombo	1997	216	169175	209213	199199	331395	293293	239239	143179	154154	103107
NorthwestSenegal	Ndombo	1997	217	169175	211219	199201	335387	291293	239239	131151	154154	103107
NorthwestSenegal	Ndombo	1997	218	175175	211213	199199	371387	293293	239239	135159	154154	103107
NorthwestSenegal	Ndombo	1997	219	169172	211211	199199	399415	293293	227239	131155	154154	103107
NorthwestSenegal	Ndombo	1997	220	175175	211213	199199	303355	291291	239239	159163	154154	103111
NorthwestSenegal	Ndombo	1997	221	175175	211211	199199	331371	293293	239239	171179	154154	103111
NorthwestSenegal	Ndombo	1997	222	169169	207213	199199	323331	291293	239239	139163	154154	103115
NorthwestSenegal	Ndombo	1997	223	175175	211213	199199	331331	291293	239239	147159	154154	103115
NorthwestSenegal	Ndombo	1997	224	175181	211213	199199	371387	293293	239239	179179	154154	103119
NorthwestSenegal	Ndombo	1997	225	172175	211213	199199	371411	293295	239239	139179	154154	103119
NorthwestSenegal	Ndombo	1997	226	169172	211215	197199	327375	293293	239239	135167	154154	107107
NorthwestSenegal	Ndombo	1997	227	169175	211219	199199	331371	293293	239239	151155	154154	107107
NorthwestSenegal	Ndombo	1997	228	169175	211211	199199	347415	291295	239239	131163	154154	107107
NorthwestSenegal	Ndombo	1997	229	169169	209215	199199	371411	291291	239239	139151	154156	107107
NorthwestSenegal	Ndombo	1997	230	169169	209213	199199	383395	293293	227239	143143	154154	107115
NorthwestSenegal	Ndombo	1997	231	172172	211211	199199	327411	291295	239239	139167	154154	111119
NorthwestSenegal	Ndombo	1997	232	169169	211211	199199	391399	291293	239239	139159	154154	111119
NorthwestSenegal	Ndombo	2006	233	169169	209211	199199	323411	293293	239239	147151	154154	99099
NorthwestSenegal	Ndombo	2006	234	169175	209211	199199	323407	293293	239239	135147	154154	99103
NorthwestSenegal	Ndombo	2006	235	169169	209219	199199	335343	291297	239239	131159	154154	99107
NorthwestSenegal	Ndombo	2006	236	169169	211211	199199	399411	291293	239239	151151	154154	99107
NorthwestSenegal	Ndombo	2006	237	169175	211211	199199	407411	291293	227239	139151	154154	103107
NorthwestSenegal	Theuss	2006	238	175175	211211	199199	347347	293293	239239	151151	154154	95103
NorthwestSenegal	Theuss	2006	239	169175	211211	199199	391399	291295	239239	143163	154154	95115
NorthwestSenegal	Theuss	2006	240	166175	211211	199199	323415	291295	239239	143155	154154	103103
NorthwestSenegal	Theuss	2006	241	169172	211211	199199	335343	291295	239239	139139	154154	103107
NorthwestSenegal	Theuss	2006	242	169172	213215	197197	331339	293293	239239	131147	154154	103115
NorthwestSenegal	Theuss	2006	243	169169	211211	199199	323411	291293	239239	143155	154154	103115
NorthwestSenegal	Theuss	2006	244	172172	211213	199199	379403	289291	239239	143155	154154	103115
NorthwestSenegal	Theuss	2007	245	169175	209215	199199	391415	295295	239239	139147	154154	83103
NorthwestSenegal	Theuss	2007	246	172175	213213	201201	355399	293293	239239	147151	154154	91107
NorthwestSenegal	Theuss	2007	247	169172	211211	199199	367387	291295	239239	131167	154154	95099
NorthwestSenegal	Theuss	2007	248	169169	211215	199199	387395	293293	239239	163171	154154	95103
NorthwestSenegal	Theuss	2007	249	169175	211211	199199	355383	291291	239239	151167	154154	95111
NorthwestSenegal	Theuss	2007	250	169175	211219	199199	351383	291293	227239	131159	154154	95115
NorthwestSenegal	Theuss	2007	251	166169	211215	191199	327399	291291	239239	139167	154154	99099
NorthwestSenegal	Theuss	2007	252	172175	211211	199199	387399	291293	227239	139143	154154	99099
NorthwestSenegal	Theuss	2007	253	169175	211211	199199	383391	291295	227239	151167	154154	99103
NorthwestSenegal	Theuss	2007	254	172175	211215	199199	371395	293295	239239	155155	154154	99103
NorthwestSenegal	Theuss	2007	255	175175	211211	199199	323387	293301	239239	139143	154154	99103
NorthwestSenegal	Theuss	2007	256	169169	209211	199199	343387	291291	239239	147167	154154	99107
NorthwestSenegal	Theuss	2007	257	175175	211211	199199	371403	291293	239239	171171	154154	99107
NorthwestSenegal	Theuss	2007	258	172175	211213	199199	323387	293293	239239	159175	154154	99107
NorthwestSenegal	Theuss	2007	259	166172	211219	199199	343371	291293	239239	131139	154154	99107
NorthwestSenegal	Theuss	2007	260	175175	211219	199199	343399	291295	239239	151151	154154	99107
NorthwestSenegal	Theuss	2007	261	172175	209211	199199	323343	291295	239239	139147	154154	99111
NorthwestSenegal	Theuss	2007	262	166169	211211	199199	335391	291293	239239	131163	154154	99115
NorthwestSenegal	Theuss	2007	263	169169	211213	199199	323395	291295	239239	131167	154154	99115
NorthwestSenegal	Theuss	2007	264	172175	211215	199199	379387	293293	239239	139155	154154	99119
NorthwestSenegal	Theuss	2007	265	169175	209211	199199	335415	291293	239239	139179	154154	103103
NorthwestSenegal	Theuss	2007	266	175175	211215	199199	399411	291293	239239	139143	154154	103103
NorthwestSenegal	Theuss	2007	267	175175	211213	199199	347399	291291	239239	131131	154154	103103
NorthwestSenegal	Theuss	2007	268	169172	211211	199199	339403	291293	239239	151171	154154	103103
NorthwestSenegal	Theuss	2007	269	166166	211213	199199	343387	291291	239239	139155	154156	103103
NorthwestSenegal	Theuss	2007	270	169172	211211	199199	387399	291293	239239	143147	154158	103103
NorthwestSenegal	Theuss	2007	271	169175	209211	199199	335391	291295	239239	139147	154154	103103
NorthwestSenegal	Theuss	2007	272	175178	209211	199199	379399	293293	239239	155179	154154	103103
NorthwestSenegal	Theuss	2007	273	169172	213215	199199	343371	295301	239239	131175	154154	103103
NorthwestSenegal	Theuss	2007	274	175175	211215	197199	335415	293293	239239	131155	154154	103103
NorthwestSenegal	Theuss	2007	275	169172	213219	199199	395399	291295	239239	155175	154156	103107
NorthwestSenegal	Theuss	2007	276	166169	211213	199199	331343	293293	239239	131179	154154	103107
NorthwestSenegal	Theuss	2007	277	166169	211211	199199	371387	291293	227239	131131	154154	103107
NorthwestSenegal	Theuss	2007	278	169169	209215	199199	331339	293295	239239	143167	154154	103107
NorthwestSenegal	Theuss	2007	279	166166	211213	199199	411411	291293	239239	147147	154154	103107
NorthwestSenegal	Theuss	2007	280	169175	211211	199199	391395	291293	227239	155163	154154	103107
NorthwestSenegal	Theuss	2007	281	169172	211211	199199	343343	293293	239239	139139	154154	103107
NorthwestSenegal	Theuss	2007	282	169172	211219	199199	387391	291293	239239	135167	154158	103107
NorthwestSenegal	Theuss	2007	283	169175	211211	199199	339391	291297	239239	131147	154156	103111
NorthwestSenegal	Theuss	2007	284	169175	209211	199199	331387	291295	239239	131143	154154	103111
NorthwestSenegal	Theuss	2007	285	169175	211211	199199	371387	291299	239239	139139	154154	103111
NorthwestSenegal	Theuss	2007	286	169175	213213	199199	335379	293301	239239	135139	154154	103111
NorthwestSenegal	Theuss	2007	287	169175	211215	199199	371383	291291	239239	139143	154154	103111
NorthwestSenegal	Theuss	2007	288	169172	211213	199199	383415	293293	239239	167179	154154	103115
NorthwestSenegal	Theuss	2007	289	169169	209211	197199	355387	291293	239239	131159	154154	103115
NorthwestSenegal	Theuss	2007	290	169175	211211	199199	399411	291291	239239	139163	154154	103115
NorthwestSenegal	Theuss	2007	291	166169	213219	199199	323323	291293	239239	139167	154154	103115
NorthwestSenegal	Theuss	2007	292	169175	211213	199199	391399	291291	239239	151155	154158	107107
NorthwestSenegal	Theuss	2007	293	169172	211211	199199	343395	291293	239239	151155	154154	107107
NorthwestSenegal	Theuss	2007	294	169172	211211	199199	387391	289293	239239	151167	154154	107107
NorthwestSenegal	Theuss	2007	295	172172	209213	197199	387403	293293	239239	131139	154154	107107
NorthwestSenegal	Theuss	2007	296	172175	211213	197199	323403	293297	239239	167179	154154	107107
NorthwestSenegal	Theuss	2007	297	169169	211211	199199	327411	293293	239239	139139	154154	107107
NorthwestSenegal	Theuss	2007	298	169175	211211	199199	331371	291291	227239	151175	154154	107107
NorthwestSenegal	Theuss	2007	299	172172	211211	199199	383399	291293	239239	139175	154154	107107
NorthwestSenegal	Theuss	2007	300	172172	211219	199199	355391	293295	239239	155179	154154	107111
NorthwestSenegal	Theuss	2007	301	172175	211213	199199	399403	291293	239239	151155	154154	107111
NorthwestSenegal	Theuss	2007	302	169175	209211	199199	343343	291293	239239	147175	154154	107111
NorthwestSenegal	Theuss	2007	303	172172	211213	197199	339403	293293	239239	131155	154154	107111
NorthwestSenegal	Theuss	2007	304	175175	211211	199199	387403	293297	239239	131151	154154	107111
NorthwestSenegal	Theuss	2007	305	169172	211211	199199	339391	291293	239239	147155	154154	107115
NorthwestSenegal	Theuss	2007	306	169172	209211	199199	331335	295299	239239	163175	154154	107115
NorthwestSenegal	Theuss	2007	307	169172	209213	199199	335391	293295	239239	131147	154154	107115
NorthwestSenegal	Theuss	2007	308	175178	211211	199199	387387	293293	239239	139155	154154	107115
NorthwestSenegal	Theuss	2007	309	166175	211211	199199	367383	291293	239239	131131	154154	107119
NorthwestSenegal	Theuss	2007	310	169169	211211	199199	339387	291293	239239	139139	154154	115115
NorthwestSenegal	Theuss	2007	311	169175	211213	199199	331391	291291	239239	131167	154154	115119
NorthwestSenegal	Diadiam	2007	312	169172	211211	199199	395399	291295	239239	151159	154154	99103
NorthwestSenegal	Diadiam	2007	313	169169	213213	197199	395411	293297	239239	139139	154154	99103
NorthwestSenegal	Diadiam	2007	314	169175	211215	199199	331387	291293	239239	159167	154154	99111
NorthwestSenegal	Diadiam	2007	315	169175	211213	197199	323323	293297	239239	159167	154154	103111
NorthwestSenegal	Diadiam	2007	316	169169	211211	199199	323323	293295	239239	131131	154154	103115
NorthwestSenegal	Diadiam	2007	317	169175	209219	199199	391415	291293	239239	155171	154154	107107
NorthwestSenegal	Mbodjene	2007	318	172175	211211	199199	411411	291293	239239	131143	154154	95107
NorthwestSenegal	Mbodjene	2007	319	169172	209209	199199	387391	293293	239239	139151	154154	99107
NorthwestSenegal	Mbodjene	2007	320	169175	213219	199199	371391	291295	239239	131163	154154	99107
NorthwestSenegal	Mbodjene	2007	321	172175	213219	199199	343395	291295	239239	159167	154154	99107
NorthwestSenegal	Mbodjene	2007	322	172175	209211	199199	387407	291293	239239	151155	154154	99107
NorthwestSenegal	Mbodjene	2007	323	169169	211219	197199	335339	291293	239239	139151	154154	99115
NorthwestSenegal	Mbodjene	2007	324	169172	209211	191199	391411	293301	239239	139151	154154	103107
NorthwestSenegal	Mbodjene	2007	325	169175	209211	199199	387407	293293	239239	143151	154154	103107
NorthwestSenegal	Mbodjene	2007	326	166169	211211	191199	387391	293301	239239	139159	154154	103107
NorthwestSenegal	Mbodjene	2007	327	172175	209211	191199	387407	291293	239239	155159	154154	103107
NorthwestSenegal	Mbodjene	2007	328	172175	209211	191199	391411	293293	239239	151155	154154	103107
NorthwestSenegal	Mbodjene	2007	329	169172	211211	199199	343395	291295	239239	131159	154154	103107
NorthwestSenegal	Mbodjene	2007	330	166169	209209	191199	387391	291301	239239	139151	154154	103107
NorthwestSenegal	Mbodjene	2007	331	172175	211211	191199	387407	293293	239239	151151	154154	103107
NorthwestSenegal	Mbodjene	2007	332	169172	211211	191199	411415	293301	239239	139139	154154	103107
NorthwestSenegal	Mbodjene	2007	333	169172	211211	199199	347403	291293	239239	131171	154154	103107
NorthwestSenegal	Mbodjene	2007	334	169169	211211	199199	327343	291295	239239	139179	154154	103111
NorthwestSenegal	Mbodjene	2007	335	169169	209219	199199	327411	291297	239239	139155	154154	103115
NorthwestSenegal	Nder	2007	336	166169	211213	199199	327387	291299	239239	155175	154154	95103
NorthwestSenegal	Nder	2007	337	169175	211215	199199	343375	291293	239239	135171	154154	95103
NorthwestSenegal	Nder	2007	338	169169	211211	199199	383411	291295	239239	155163	154154	95107
NorthwestSenegal	Nder	2007	339	169181	211211	199199	383411	293295	239239	131151	154154	95107
NorthwestSenegal	Nder	2007	340	169172	209211	199199	387399	291293	239239	151159	154154	99099
NorthwestSenegal	Nder	2007	341	169169	211215	199199	339363	293297	239239	135167	154154	99099
NorthwestSenegal	Nder	2007	342	169169	211211	197199	391411	293295	239239	155155	154154	99099
NorthwestSenegal	Nder	2007	343	172175	209213	199199	387411	291293	239239	139151	154154	99103
NorthwestSenegal	Nder	2007	344	169175	209211	199199	331371	291293	239239	131167	154154	99103
NorthwestSenegal	Nder	2007	345	169175	211215	199199	343371	291295	239239	139151	154154	99103
NorthwestSenegal	Nder	2007	346	166172	211211	199199	391399	293301	239239	131155	154154	99103
NorthwestSenegal	Nder	2007	347	169175	211215	199199	331399	291293	239239	163175	154154	99103
NorthwestSenegal	Nder	2007	348	169169	211211	199199	323387	291291	239239	155179	154158	99103
NorthwestSenegal	Nder	2007	349	172175	211211	199199	343407	291293	239239	127155	154154	99103
NorthwestSenegal	Nder	2007	350	169175	211211	197199	327387	293297	239239	131151	154154	99103
NorthwestSenegal	Nder	2007	351	166181	211211	199199	347371	291301	227239	151163	154154	99103
NorthwestSenegal	Nder	2007	352	169175	211213	199199	331415	291293	239239	147155	154156	99103
NorthwestSenegal	Nder	2007	353	169175	211219	199199	387387	291293	239239	147147	154158	99103
NorthwestSenegal	Nder	2007	354	169169	209215	199199	355383	293297	239239	139171	154154	99103
NorthwestSenegal	Nder	2007	355	169172	209209	199199	331399	293293	239239	131163	154154	99103
NorthwestSenegal	Nder	2007	356	169175	211211	199199	383387	291293	239239	135135	154154	99103
NorthwestSenegal	Nder	2007	357	175181	209211	199199	371383	291295	239239	139155	154154	99107
NorthwestSenegal	Nder	2007	358	166169	211213	199199	383407	291291	239239	155179	154154	99107
NorthwestSenegal	Nder	2007	359	169169	211215	199199	327335	291291	239239	143167	154154	99107
NorthwestSenegal	Nder	2007	360	169175	211211	199199	319403	293301	227239	131139	154154	99107
NorthwestSenegal	Nder	2007	361	169169	211213	199199	343411	291295	227239	131155	154154	99111
NorthwestSenegal	Nder	2007	362	169172	211215	199199	331415	291291	239239	131139	154154	99111
NorthwestSenegal	Nder	2007	363	172175	215219	199199	395399	291293	239239	131167	154154	99119
NorthwestSenegal	Nder	2007	364	175175	209215	199199	375411	291291	239239	131131	154154	103103
NorthwestSenegal	Nder	2007	365	169172	211211	199199	319387	293297	239239	139155	154154	103103
NorthwestSenegal	Nder	2007	366	166169	209211	199199	319391	291293	239239	131131	154154	103103
NorthwestSenegal	Nder	2007	367	169175	211213	199199	387399	293293	239239	155155	154154	103103
NorthwestSenegal	Nder	2007	368	169172	211211	197199	387411	291291	239239	155155	154154	103103
NorthwestSenegal	Nder	2007	369	169172	213213	199199	319379	291301	239239	159171	154154	103103
NorthwestSenegal	Nder	2007	370	172175	211213	199199	383391	293293	239239	131155	154154	103103
NorthwestSenegal	Nder	2007	371	169172	213219	199199	331343	293293	239239	139143	154154	103103
NorthwestSenegal	Nder	2007	372	169172	211219	199199	403403	291295	239239	127155	154154	103103
NorthwestSenegal	Nder	2007	373	169169	209211	197199	395399	291295	239239	131163	154154	103103
NorthwestSenegal	Nder	2007	374	169169	211219	199199	323383	291295	239239	143155	154154	103103
NorthwestSenegal	Nder	2007	375	169169	211211	199199	399403	293293	239239	155155	154154	103103
NorthwestSenegal	Nder	2007	376	169169	213219	199199	399407	291295	239239	131167	154154	103103
NorthwestSenegal	Nder	2007	377	169175	211211	199199	339403	291297	224239	151155	154154	103103
NorthwestSenegal	Nder	2007	378	172172	209213	199199	331399	291293	239239	151171	154154	103103
NorthwestSenegal	Nder	2007	379	169175	209211	199199	327387	293293	239239	167167	154154	103107
NorthwestSenegal	Nder	2007	380	169181	209211	199199	319391	295295	239239	131155	154154	103107
NorthwestSenegal	Nder	2007	381	169169	211211	191199	379415	293293	239239	167167	154154	103107
NorthwestSenegal	Nder	2007	382	172175	209211	197199	331415	295301	239239	131175	154154	103107
NorthwestSenegal	Nder	2007	383	169172	211211	197199	323339	291293	239239	147147	154154	103107
NorthwestSenegal	Nder	2007	384	166169	211213	197199	351383	291291	239239	147155	154154	103107
NorthwestSenegal	Nder	2007	385	169172	211213	197199	383407	291293	239239	147147	154154	103107
NorthwestSenegal	Nder	2007	386	169175	209209	197199	331331	293297	239239	147151	154154	103107
NorthwestSenegal	Nder	2007	387	172175	211219	199199	335399	291293	239239	131131	154154	103107
NorthwestSenegal	Nder	2007	388	175175	211213	199199	347375	291293	239239	179179	154154	103107
NorthwestSenegal	Nder	2007	389	175175	209211	199199	343411	293293	239239	131179	154154	103107
NorthwestSenegal	Nder	2007	390	169169	211211	199199	323419	291293	239239	131147	154154	103107
NorthwestSenegal	Nder	2007	391	172175	209211	199199	387391	293293	239239	139155	154154	103107
NorthwestSenegal	Nder	2007	392	169175	211215	199199	311323	291293	239239	167171	154154	103107
NorthwestSenegal	Nder	2007	393	172175	209209	199199	387399	291293	239239	135159	154154	103107
NorthwestSenegal	Nder	2007	394	169172	211213	199199	347411	293293	239239	139155	154154	103107
NorthwestSenegal	Nder	2007	395	169172	211211	199199	391403	291293	239239	175175	154154	103107
NorthwestSenegal	Nder	2007	396	166175	211213	199199	383403	293295	239239	155159	154154	103107
NorthwestSenegal	Nder	2007	397	166172	211211	199199	383403	291291	239239	139175	154158	103107
NorthwestSenegal	Nder	2007	398	166169	211213	199199	331331	291295	239239	151167	154154	103107
NorthwestSenegal	Nder	2007	399	169175	209211	199199	371383	291293	239239	147155	154154	103107
NorthwestSenegal	Nder	2007	400	169175	209211	199199	387395	291297	239239	155155	154154	103107
NorthwestSenegal	Nder	2007	401	169175	211219	199199	399399	291293	239239	131163	154154	103111
NorthwestSenegal	Nder	2007	402	169169	211211	199199	343371	295297	239239	131167	154154	103111
NorthwestSenegal	Nder	2007	403	169175	211211	197199	331399	295301	227239	131175	154154	103115
NorthwestSenegal	Nder	2007	404	169172	211211	199199	327387	293295	239239	167171	154154	103115
NorthwestSenegal	Nder	2007	405	172175	213213	199199	335399	293293	239239	147167	154154	103115
NorthwestSenegal	Nder	2007	406	169172	211211	197199	331331	293293	239239	155167	154154	103115
NorthwestSenegal	Nder	2007	407	166169	211211	199199	335387	293293	239239	131179	154154	103115
NorthwestSenegal	Nder	2007	408	166175	209215	199199	335375	291291	239239	131139	154154	103119
NorthwestSenegal	Nder	2007	409	169175	209219	199199	395399	291293	239239	131151	154154	103119
NorthwestSenegal	Nder	2007	410	166166	211213	197199	323415	291293	239239	151155	154154	103123
NorthwestSenegal	Nder	2007	411	172175	211213	199199	331399	293297	239239	155175	154154	107107
NorthwestSenegal	Nder	2007	412	169172	209211	191199	327399	293293	227239	139167	154154	107107
NorthwestSenegal	Nder	2007	413	169169	209211	199199	387399	293293	239239	151163	154154	107107
NorthwestSenegal	Nder	2007	414	166166	211211	199199	387403	291295	239239	131131	154154	107107
NorthwestSenegal	Nder	2007	415	172175	211213	199199	347427	293293	239239	131139	154154	107107
NorthwestSenegal	Nder	2007	416	166175	209211	199199	331399	293297	239239	131175	154156	107107
NorthwestSenegal	Nder	2007	417	169175	211211	199199	391419	293293	239239	163171	154154	107107
NorthwestSenegal	Nder	2007	418	166175	209209	199199	327415	291293	239239	139151	154154	107111
NorthwestSenegal	Nder	2007	419	169172	209209	199199	331379	291293	239239	139139	154154	107111
NorthwestSenegal	Nder	2007	420	166169	211213	199199	391427	291293	239239	151159	154154	107111
NorthwestSenegal	Nder	2007	421	169169	209211	199199	343379	291297	239239	131167	154154	107111
NorthwestSenegal	Nder	2007	422	169172	211211	197199	371379	293293	239239	135147	154154	107111
NorthwestSenegal	Nder	2007	423	169169	211211	197199	399419	293293	239239	147171	154154	107119
NorthwestSenegal	Nder	2007	424	169175	211211	199199	331399	295301	227239	131151	154154	115115
NorthwestSenegal	Ndieumeul	2007	425	169169	211211	199199	343399	291291	239239	131163	154154	95107
NorthwestSenegal	Ndieumeul	2007	426	172172	209211	199199	331343	291301	239239	167183	154154	99099
NorthwestSenegal	Ndieumeul	2007	427	169172	211215	199199	343383	291293	239239	155171	154154	99103
NorthwestSenegal	Ndieumeul	2007	428	175175	211211	199199	359399	293297	239239	131171	154154	99111
NorthwestSenegal	Ndieumeul	2007	429	172175	211211	197199	335423	293295	239239	171171	154154	103103
NorthwestSenegal	Ndieumeul	2007	430	169172	211213	199199	387387	291293	239239	159159	154154	103103
NorthwestSenegal	Ndieumeul	2007	431	172175	211213	199199	343347	291297	227239	135139	154154	103111
NorthwestSenegal	Ndieumeul	2007	432	169175	209211	199199	383399	291295	239239	143163	154154	103111
NorthwestSenegal	Ndieumeul	2007	433	166169	211211	199199	323323	293293	227239	151155	154154	103115
NorthwestSenegal	Ndieumeul	2007	434	166169	211211	199199	323391	293293	239239	151155	154154	103115
NorthwestSenegal	Ndieumeul	2007	435	169169	211211	199199	319411	293295	239239	139155	154154	103115
NorthwestSenegal	Ndieumeul	2007	436	172178	211211	199199	355399	293293	239239	147151	154154	103115
NorthwestSenegal	Ndieumeul	2007	437	166169	211213	199199	387399	291291	239239	131151	154154	103119
NorthwestSenegal	Ndieumeul	2007	438	166169	211213	199199	359399	293297	239239	131131	154154	107115
NorthwestSenegal	Rhonne	2007	439	172172	211213	199199	331415	291293	227239	131131	154154	95099
NorthwestSenegal	Rhonne	2007	440	169169	211211	199199	335371	293293	239239	131143	154154	95103
NorthwestSenegal	Rhonne	2007	441	169169	211211	199199	391403	291291	239239	139155	154158	95107
NorthwestSenegal	Rhonne	2007	442	166172	211211	199199	343399	293295	239239	151151	154154	95115
NorthwestSenegal	Rhonne	2007	443	169169	219219	197199	323387	293293	227239	131139	154154	99099
NorthwestSenegal	Rhonne	2007	444	169169	209211	199199	391423	291291	239239	139167	154154	99099
NorthwestSenegal	Rhonne	2007	445	169169	211215	199199	347395	291293	239239	139151	154154	99099
NorthwestSenegal	Rhonne	2007	446	169175	211211	199199	411411	291291	239239	131159	154154	99099
NorthwestSenegal	Rhonne	2007	447	166175	209211	199199	399407	293295	239239	151155	154154	99099
NorthwestSenegal	Rhonne	2007	448	169175	211211	199199	331403	293293	239239	139151	154154	99103
NorthwestSenegal	Rhonne	2007	449	169169	213215	199199	347379	293293	239239	155171	154154	99103
NorthwestSenegal	Rhonne	2007	450	169172	211213	199199	327379	293295	239239	139151	154154	99103
NorthwestSenegal	Rhonne	2007	451	169175	211213	199199	343343	295299	227239	147167	154154	99103
NorthwestSenegal	Rhonne	2007	452	169175	211213	197199	395399	293297	239239	155155	154154	99103
NorthwestSenegal	Rhonne	2007	453	169169	211213	199199	387419	293297	239239	131167	154158	99103
NorthwestSenegal	Rhonne	2007	454	169172	211211	199199	387411	293295	239239	131155	154154	99103
NorthwestSenegal	Rhonne	2007	455	169172	211215	199199	327379	291295	239239	163167	154154	99103
NorthwestSenegal	Rhonne	2007	456	169172	211215	199199	323383	295297	239239	139139	154154	99103
NorthwestSenegal	Rhonne	2007	457	169172	211215	199199	323383	293297	239239	131139	154154	99103
NorthwestSenegal	Rhonne	2007	458	169169	211213	199199	379391	293293	239239	155171	154154	99103
NorthwestSenegal	Rhonne	2007	459	169169	211213	199199	391395	293293	239239	139151	154154	99103
NorthwestSenegal	Rhonne	2007	460	172175	209211	199199	347387	291295	239239	163163	154154	99103
NorthwestSenegal	Rhonne	2007	461	169169	211213	199199	403411	291293	239239	163167	154154	99103
NorthwestSenegal	Rhonne	2007	462	172172	211211	199199	371383	291297	239239	131139	154156	99107
NorthwestSenegal	Rhonne	2007	463	169175	213219	199199	379395	291295	239239	131163	154154	99107
NorthwestSenegal	Rhonne	2007	464	172178	211211	199199	331399	291295	239239	139163	154154	99107
NorthwestSenegal	Rhonne	2007	465	169172	209213	199199	331379	289293	239239	159167	154154	99107
NorthwestSenegal	Rhonne	2007	466	169175	209219	199199	323387	293293	227239	131139	154154	99107
NorthwestSenegal	Rhonne	2007	467	169172	211211	199199	327387	293293	239239	139179	154154	99107
NorthwestSenegal	Rhonne	2007	468	166172	209213	199199	391403	291291	239239	171183	154154	99107
NorthwestSenegal	Rhonne	2007	469	169169	211211	197199	371399	291291	239239	131139	154154	99107
NorthwestSenegal	Rhonne	2007	470	169175	211211	199199	343399	291293	239239	139151	154154	99107
NorthwestSenegal	Rhonne	2007	471	172175	211211	199199	379399	291297	239239	139147	154154	99107
NorthwestSenegal	Rhonne	2007	472	172175	211211	199201	379399	291293	239239	139155	154154	99107
NorthwestSenegal	Rhonne	2007	473	169175	211211	199199	331383	291295	239239	135135	154154	99107
NorthwestSenegal	Rhonne	2007	474	169175	211219	199199	351383	291291	239239	135151	154154	99107
NorthwestSenegal	Rhonne	2007	475	169175	211211	199199	303335	293295	239239	147167	154154	99107
NorthwestSenegal	Rhonne	2007	476	169175	211211	199199	371415	293293	239239	171171	154154	99111
NorthwestSenegal	Rhonne	2007	477	169169	211211	199199	331371	291297	239239	139139	154154	99111
NorthwestSenegal	Rhonne	2007	478	172172	211215	199199	327387	291291	239239	155155	154154	99115
NorthwestSenegal	Rhonne	2007	479	166178	211213	199199	335371	293295	239239	143143	154154	103103
NorthwestSenegal	Rhonne	2007	480	169178	209211	199199	323351	293293	239239	155155	154154	103103
NorthwestSenegal	Rhonne	2007	481	172172	209209	197197	323403	291291	239239	135139	154154	103103
NorthwestSenegal	Rhonne	2007	482	169169	211211	199199	323327	291291	239239	139139	154154	103103
NorthwestSenegal	Rhonne	2007	483	169175	211213	199199	399399	291293	239239	143155	152154	103103
NorthwestSenegal	Rhonne	2007	484	172178	209219	199199	335335	291293	239239	139155	154154	103103
NorthwestSenegal	Rhonne	2007	485	166169	213219	199199	399407	293293	239239	155167	154154	103103
NorthwestSenegal	Rhonne	2007	486	169175	211211	197199	335351	289291	239239	139151	154154	103103
NorthwestSenegal	Rhonne	2007	487	169175	211211	199199	343399	293293	239239	159159	154154	103103
NorthwestSenegal	Rhonne	2007	488	166169	213213	199201	331399	293293	239239	139139	154154	103103
NorthwestSenegal	Rhonne	2007	489	169169	211213	199199	375387	293297	239239	175175	154154	103103
NorthwestSenegal	Rhonne	2007	490	175175	211211	199199	351399	293293	239239	147147	154154	103103
NorthwestSenegal	Rhonne	2007	491	169169	211211	199199	323335	291291	239239	167167	154154	103103
NorthwestSenegal	Rhonne	2007	492	175175	211213	199199	335391	291293	239239	139151	154154	103107
NorthwestSenegal	Rhonne	2007	493	169172	211211	199199	387387	291293	239239	151155	154154	103107
NorthwestSenegal	Rhonne	2007	494	166175	211211	199199	387411	295297	239239	143151	154158	103107
NorthwestSenegal	Rhonne	2007	495	169169	211211	199199	331383	291291	239239	131151	154154	103107
NorthwestSenegal	Rhonne	2007	496	169172	211215	199199	343387	291293	239239	139139	154154	103107
NorthwestSenegal	Rhonne	2007	497	169178	211211	199199	331403	293293	239239	139151	154154	103107
NorthwestSenegal	Rhonne	2007	498	172175	211211	199201	379391	291293	239239	139147	154154	103107
NorthwestSenegal	Rhonne	2007	499	169172	211215	199199	323427	293293	239239	163167	154154	103107
NorthwestSenegal	Rhonne	2007	500	166175	209213	199199	351423	291291	239239	171171	154154	103107
NorthwestSenegal	Rhonne	2007	501	169172	211211	199199	351403	291295	239239	155179	154154	103107
NorthwestSenegal	Rhonne	2007	502	166172	211211	197199	327367	293297	227239	131159	154154	103107
NorthwestSenegal	Rhonne	2007	503	169169	209211	199199	347383	291291	239239	159175	154154	103107
NorthwestSenegal	Rhonne	2007	504	175175	211215	199199	395411	291293	239239	131167	154154	103107
NorthwestSenegal	Rhonne	2007	505	166169	211219	199199	335399	293297	239239	155155	154154	103107
NorthwestSenegal	Rhonne	2007	506	166175	211211	199199	335335	291293	239239	131163	154154	103107
NorthwestSenegal	Rhonne	2007	507	169172	211213	199199	351391	293297	239239	159159	154154	103107
NorthwestSenegal	Rhonne	2007	508	175175	209211	199199	331399	291293	239239	147167	154154	103107
NorthwestSenegal	Rhonne	2007	509	172175	211211	191199	327371	293297	239239	131151	154154	103107
NorthwestSenegal	Rhonne	2007	510	166175	211211	199199	351407	291291	239239	151155	154154	103107
NorthwestSenegal	Rhonne	2007	511	166169	209211	199199	327395	293293	239239	139167	154156	103107
NorthwestSenegal	Rhonne	2007	512	169175	211211	199199	399399	293293	239239	131147	154154	103107
NorthwestSenegal	Rhonne	2007	513	169175	211211	199199	391399	293297	239239	139155	154154	103111
NorthwestSenegal	Rhonne	2007	514	169175	211211	199199	323403	291299	239239	151151	154154	103115
NorthwestSenegal	Rhonne	2007	515	169172	211213	197199	339391	291291	239239	131167	154154	103115
NorthwestSenegal	Rhonne	2007	516	169172	209211	191199	323403	293295	239239	155159	154154	103115
NorthwestSenegal	Rhonne	2007	517	166172	209215	199199	327371	293297	239239	139155	154154	103115
NorthwestSenegal	Rhonne	2007	518	169172	211219	197199	343351	293293	239239	167171	154154	103115
NorthwestSenegal	Rhonne	2007	519	169175	211211	199199	335339	291293	239239	139163	154154	103115
NorthwestSenegal	Rhonne	2007	520	169175	211211	199199	343355	291293	239239	143147	154154	103115
NorthwestSenegal	Rhonne	2007	521	169172	211211	199199	391399	293293	239239	159171	154154	103119
NorthwestSenegal	Rhonne	2007	522	169181	213215	199199	371371	293297	239239	139143	154154	107107
NorthwestSenegal	Rhonne	2007	523	169169	211215	199199	399415	293297	239239	139151	154154	107107
NorthwestSenegal	Rhonne	2007	524	169178	209215	199199	331335	291293	239239	139159	154156	107107
NorthwestSenegal	Rhonne	2007	525	169175	209215	199199	351399	295301	239239	131131	154154	107107
NorthwestSenegal	Rhonne	2007	526	169172	211215	199199	331415	295301	239239	131143	154154	107107
NorthwestSenegal	Rhonne	2007	527	175175	211213	199199	371383	293297	239239	151151	154154	107107
NorthwestSenegal	Rhonne	2007	528	169175	211213	197199	351415	295301	239239	131143	154154	107111
NorthwestSenegal	Rhonne	2007	529	169169	211211	199199	347351	291297	239239	143147	154154	107115
NorthwestSenegal	Rhonne	2007	530	169172	209215	197199	391403	293293	239239	135163	154154	107115
NorthwestSenegal	Rhonne	2007	531	169169	209213	199199	339339	293297	239239	139167	154154	107115
NorthwestSenegal	Rhonne	2007	532	175175	209211	199199	331343	291293	239239	155167	154158	107115
NorthwestSenegal	Rhonne	2007	533	175175	211211	199199	319411	293293	239239	143171	154154	107119
NorthwestSenegal	Rhonne	2007	534	166169	211211	199199	331371	291301	239239	131143	154154	107119
NorthwestSenegal	Rhonne	2007	535	169172	211211	199199	347351	293297	239239	147167	154154	115115
NorthwestSenegal	Rhonne	2007	536	166175	211211	199199	339403	291293	239239	139163	154154	115115

## Sheet: DMS2
Region	Village	Year	Parasite	ca11.1	s9.1	smd25	smd28	smd89	smda28
SoutheastSenegal	Assoni	2011	1	211211	200200	291293	228240	154154	91107
SoutheastSenegal	Assoni	2011	2	199211	200200	291295	228240	154154	95115
SoutheastSenegal	Assoni	2011	3	211211	200200	291293	228240	154154	91111
SoutheastSenegal	Assoni	2011	4	211211	200200	291291	228240	154154	91119
SoutheastSenegal	Assoni	2011	5	211211	200200	291291	228240	154154	91119
SoutheastSenegal	Assoni	2011	6	211211	200200	291293	228240	154154	107119
SoutheastSenegal	Assoni	2011	7	211211	200200	291291	228240	154154	119123
SoutheastSenegal	Assoni	2011	8	199211	198198	291293	228240	154154	99103
SoutheastSenegal	Assoni	2011	9	211211	200200	293295	240240	154154	99115
SoutheastSenegal	Assoni	2011	10	211211	200202	291293	240240	154154	91099
SoutheastSenegal	Assoni	2011	11	211211	200200	293293	240240	154154	99099
SoutheastSenegal	Assoni	2011	12	211213	200200	291295	240240	154156	99099
SoutheastSenegal	Assoni	2011	13	211211	200200	291293	240240	154156	95115
SoutheastSenegal	Assoni	2011	14	211211	200200	291293	240240	154154	99119
SoutheastSenegal	Assoni	2011	15	211211	200200	293295	240240	154154	99115
SoutheastSenegal	Assoni	2011	16	211211	200200	291293	240240	154154	91099
SoutheastSenegal	Assoni	2011	17	211211	200202	291295	240240	154154	99107
SoutheastSenegal	Assoni	2011	18	211211	200200	293293	240240	154154	99099
SoutheastSenegal	Assoni	2011	19	199211	200200	293293	240240	154154	99115
SoutheastSenegal	Assoni	2011	20	211213	200200	291293	240240	154154	111115
SoutheastSenegal	Assoni	2011	21	199211	198200	289291	240240	154154	103111
SoutheastSenegal	Assoni	2011	22	199211	200200	293295	240240	154154	99119
SoutheastSenegal	Assoni	2011	23	199211	200200	291293	240240	154154	115119
SoutheastSenegal	Assoni	2011	24	211211	200200	291293	240240	154154	99103
SoutheastSenegal	Assoni	2011	25	211211	200200	291293	240240	154154	91099
SoutheastSenegal	Assoni	2011	26	211211	200200	289293	240240	154154	99103
SoutheastSenegal	Assoni	2011	27	209211	200200	291293	240240	154154	99119
SoutheastSenegal	Assoni	2011	28	211211	200200	293293	240240	154154	95119
SoutheastSenegal	Assoni	2011	29	211211	198200	291293	240240	154154	107119
SoutheastSenegal	Assoni	2011	30	211213	198200	291293	240240	154154	99099
SoutheastSenegal	Assoni	2011	31	211211	198200	291293	240240	154154	95119
SoutheastSenegal	Assoni	2011	32	211211	198200	293293	240240	154154	99119
SoutheastSenegal	Assoni	2011	33	211211	200200	291291	240240	154154	103103
SoutheastSenegal	Assoni	2011	34	211211	200202	289291	240240	154154	99107
SoutheastSenegal	Assoni	2011	35	213213	198200	291293	240240	154154	91099
SoutheastSenegal	Assoni	2011	36	211211	200200	291293	240240	154154	107107
SoutheastSenegal	Assoni	2011	37	199211	200200	291293	240240	154154	99103
SoutheastSenegal	Assoni	2011	38	211211	200200	291295	240240	154154	99107
SoutheastSenegal	Assoni	2011	39	211211	200200	291291	240240	154154	99099
SoutheastSenegal	Assoni	2011	40	211211	198200	291291	240240	154154	99099
SoutheastSenegal	Assoni	2011	41	211211	200200	291293	240240	154156	95103
SoutheastSenegal	Assoni	2011	42	211211	200202	291291	240240	154154	99111
SoutheastSenegal	Assoni	2011	43	211211	198202	293293	240240	154154	99103
SoutheastSenegal	Assoni	2011	44	199215	200200	285291	240240	154154	91107
SoutheastSenegal	Assoni	2011	45	211211	200200	289293	240240	154154	103115
SoutheastSenegal	Assoni	2011	46	211211	200200	293293	240240	154154	99099
SoutheastSenegal	Assoni	2011	47	211211	200200	291293	240240	154154	99115
SoutheastSenegal	Assoni	2011	48	211211	200200	291293	240240	154154	103115
SoutheastSenegal	Assoni	2011	49	211211	202202	291291	240240	154154	99103
SoutheastSenegal	Assoni	2011	50	211211	200200	291291	240240	154154	99099
SoutheastSenegal	Assoni	2011	51	211211	200200	291293	240240	154154	99099
SoutheastSenegal	Assoni	2011	52	211211	200200	291291	240240	154156	99107
SoutheastSenegal	Assoni	2011	53	211211	200202	293293	240240	154154	99119
SoutheastSenegal	Assoni	2011	54	211211	200200	293293	240240	154156	99099
SoutheastSenegal	Assoni	2011	55	211215	200200	291295	240240	154154	95103
SoutheastSenegal	Assoni	2011	56	211211	200200	291291	240240	154154	99119
SoutheastSenegal	Assoni	2011	57	199211	198200	291293	240240	154154	95107
SoutheastSenegal	Assoni	2011	58	211211	200200	291293	240240	154154	103119
SoutheastSenegal	Assoni	2011	59	211211	200200	291293	240240	154154	103107
SoutheastSenegal	Assoni	2011	60	211211	200200	291291	240240	154154	103107
SoutheastSenegal	Assoni	2011	61	199211	200202	291293	240240	154154	103103
SoutheastSenegal	Assoni	2011	62	211211	200200	285285	240240	154154	103119
SoutheastSenegal	Assoni	2011	63	211211	200200	291293	240240	152154	91111
SoutheastSenegal	Assoni	2011	64	211211	200200	291291	240240	154154	99107
SoutheastSenegal	Assoni	2011	65	211211	198200	291293	240240	154154	103119
SoutheastSenegal	Assoni	2011	66	211211	200200	293293	240240	154154	99115
SoutheastSenegal	Assoni	2011	67	199199	200200	293295	240240	154154	107115
SoutheastSenegal	Assoni	2011	68	211211	198200	291291	240240	154154	107115
SoutheastSenegal	Assoni	2011	69	211211	198198	289291	240240	154154	99103
SoutheastSenegal	Assoni	2011	70	211211	200200	291293	240240	154154	103107
SoutheastSenegal	Assoni	2011	71	211211	200200	291291	240240	154154	95099
SoutheastSenegal	Assoni	2011	72	211211	200200	293293	240240	152154	99115
SoutheastSenegal	Assoni	2011	73	211211	200200	291291	240240	154154	103107
SoutheastSenegal	Assoni	2011	74	211215	200202	289295	240240	154154	95111
SoutheastSenegal	Assoni	2011	75	211211	200200	291293	240240	154154	103115
SoutheastSenegal	Assoni	2011	76	211211	200200	291293	240240	154154	99099
SoutheastSenegal	Assoni	2011	77	211215	200200	293293	240240	154154	115115
SoutheastSenegal	Assoni	2011	78	211211	198200	287293	240240	154154	103103
SoutheastSenegal	Assoni	2011	79	211219	200200	291291	240240	154154	99111
SoutheastSenegal	Assoni	2011	80	211211	200202	293293	240240	154154	91099
SoutheastSenegal	Assoni	2011	81	211211	200200	291291	240240	154156	99107
SoutheastSenegal	Assoni	2011	82	211211	200200	291291	240240	154156	99107
SoutheastSenegal	Assoni	2011	83	211215	198200	285289	240240	154154	99111
SoutheastSenegal	Assoni	2011	84	211215	198200	285289	240240	154154	99111
SoutheastSenegal	Assoni	2011	85	211211	200200	293293	240240	154154	99111
SoutheastSenegal	Assoni	2011	86	211211	200200	293293	240240	154154	99111
SoutheastSenegal	Assoni	2011	87	211211	200200	293295	240240	154156	99107
SoutheastSenegal	Assoni	2011	88	211211	200200	293295	240240	154156	99107
SoutheastSenegal	Assoni	2011	89	211211	200200	295295	240240	154154	91091
SoutheastSenegal	Assoni	2011	90	211211	200200	295295	240240	154154	91091
SoutheastSenegal	Assoni	2011	91	211211	198200	291291	240240	154154	99099
SoutheastSenegal	Assoni	2011	92	211211	200200	285291	240240	154154	107107
SoutheastSenegal	Assoni	2011	93	211211	200200	291291	240240	154154	103119
SoutheastSenegal	Assoni	2011	94	211211	200202	291291	240240	154154	103115
SoutheastSenegal	Assoni	2011	95	211211	198200	291293	240240	154154	95103
SoutheastSenegal	Assoni	2011	96	211211	198200	293293	240240	154154	103103
SoutheastSenegal	Assoni	2011	97	211211	200200	291291	240240	154154	99099
SoutheastSenegal	Assoni	2011	98	211215	200200	291295	240240	154154	107119
SoutheastSenegal	Assoni	2011	99	211213	200200	291293	240240	154156	115119
SoutheastSenegal	Assoni	2011	100	199211	198202	291293	240240	154154	99099
SoutheastSenegal	Assoni	2011	101	211211	200200	291293	240240	154154	95119
SoutheastSenegal	Assoni	2011	102	211211	198198	291293	240240	154154	99103
SoutheastSenegal	Assoni	2011	103	211211	198202	293295	240240	154154	99103
SoutheastSenegal	Assoni	2011	104	199211	200200	291293	240240	154154	99115
SoutheastSenegal	Assoni	2011	105	211211	202202	293293	240240	154154	103103
SoutheastSenegal	Assoni	2011	106	211211	200200	291293	240240	154154	123123
SoutheastSenegal	Assoni	2011	107	211211	200200	289289	240240	154154	99103
SoutheastSenegal	Assoni	2011	108	211211	200200	291291	240240	154154	95119
SoutheastSenegal	Assoni	2011	109	211211	198200	291291	240240	154154	103103
SoutheastSenegal	Assoni	2011	110	211211	200200	291293	240240	154154	99103
SoutheastSenegal	Assoni	2011	111	211211	200200	291291	240240	154154	103103
SoutheastSenegal	Assoni	2011	112	211211	200200	291293	240240	154154	99103
SoutheastSenegal	Assoni	2011	113	209211	200202	293293	240240	154154	99115
SoutheastSenegal	Assoni	2011	114	211211	198200	291293	240240	154154	99119
SoutheastSenegal	Assoni	2011	115	211213	200200	291291	240240	154154	91099
SoutheastSenegal	Assoni	2011	116	211211	200200	291291	240240	154154	99103
SoutheastSenegal	Assoni	2011	117	211211	200200	291293	240240	154154	103119
SoutheastSenegal	Assoni	2011	118	199211	200200	291291	240240	154154	99115
SoutheastSenegal	Assoni	2011	119	211211	200200	289291	240240	154154	99103
SoutheastSenegal	Assoni	2011	120	211211	200200	293293	240240	154154	99107
SoutheastSenegal	Assoni	2011	121	211211	200200	293293	240240	154154	99115
SoutheastSenegal	Assoni	2011	122	211211	200200	291295	240240	154154	99103
SoutheastSenegal	Assoni	2011	123	211211	200200	291291	240240	154154	99103
SoutheastSenegal	Assoni	2011	124	199211	200200	289291	240240	154154	103111
SoutheastSenegal	Assoni	2011	125	211211	200200	293293	240240	154154	99115
SoutheastSenegal	Assoni	2011	126	211211	200200	291293	240240	154154	99107
SoutheastSenegal	Assoni	2011	127	211213	200200	289295	240240	154154	99099
SoutheastSenegal	Assoni	2011	128	211211	200200	291291	240240	154154	95099
SoutheastSenegal	Assoni	2011	129	211211	200200	293293	240240	154154	95115
SoutheastSenegal	Assoni	2011	130	211211	200200	293293	240240	154154	99115
SoutheastSenegal	Assoni	2011	131	199211	198200	291291	240240	154154	99107
SoutheastSenegal	Assoni	2011	132	199211	200200	289291	240240	154154	99115
SoutheastSenegal	Assoni	2011	133	211211	200200	291293	240240	154154	99099
SoutheastSenegal	Assoni	2011	134	199215	200200	293295	240240	154154	99103
SoutheastSenegal	Assoni	2011	135	211213	200200	291293	240240	154154	99111
SoutheastSenegal	Assoni	2011	136	211211	200200	293293	240240	154154	99099
SoutheastSenegal	Assoni	2011	137	211213	200200	291291	240240	154154	103103
SoutheastSenegal	Assoni	2011	138	211211	200200	291293	240240	152154	99111
SoutheastSenegal	Assoni	2011	139	211211	200200	293293	240240	154154	99119
SoutheastSenegal	Assoni	2011	140	211211	198200	291293	240240	154154	99099
SoutheastSenegal	Assoni	2011	141	211211	200200	291293	240240	154154	99115
SoutheastSenegal	Assoni	2011	142	211211	198200	291291	240240	154154	115115
SoutheastSenegal	Assoni	2011	143	199211	200200	291293	240240	154154	99103
SoutheastSenegal	Assoni	2011	144	199199	200200	293293	240240	154154	99099
SoutheastSenegal	Assoni	2011	145	211213	198200	291293	240240	154154	115119
SoutheastSenegal	Assoni	2011	146	199211	200200	291291	240240	154154	103107
SoutheastSenegal	Assoni	2011	147	211211	198200	291293	240240	154154	99099
SoutheastSenegal	Assoni	2011	148	211211	198200	291291	240240	154154	103115
SoutheastSenegal	Assoni	2011	149	211211	200200	293293	240240	154154	91111
SoutheastSenegal	Assoni	2011	150	211211	200200	291293	240240	154154	91103
SoutheastSenegal	Assoni	2011	151	211211	198202	293293	240240	154154	99099
SoutheastSenegal	Assoni	2011	152	209211	200200	293293	240240	154154	99119
SoutheastSenegal	Assoni	2011	153	211215	200200	291293	240240	154154	99115
SoutheastSenegal	Assoni	2011	154	211215	200200	291291	240240	154154	103119
SoutheastSenegal	Assoni	2011	155	211211	200200	291291	240240	154154	99103
SoutheastSenegal	Assoni	2011	156	211211	200200	291293	240240	154154	99099
SoutheastSenegal	Assoni	2011	157	211211	198200	291293	240240	154154	103111
SoutheastSenegal	Assoni	2011	158	211211	200200	289293	240240	154154	99099
SoutheastSenegal	Assoni	2011	159	215215	198200	291291	240240	154154	99107
SoutheastSenegal	Assoni	2011	160	211211	200200	291293	240240	154154	103103
SoutheastSenegal	Assoni	2011	161	211211	198200	293293	240240	154154	99115
SoutheastSenegal	Assoni	2011	162	209209	200200	293293	240240	154154	99099
SoutheastSenegal	Assoni	2011	163	199211	200200	291291	240240	154154	103107
SoutheastSenegal	Assoni	2011	164	211211	198200	291291	240240	154154	103115
SoutheastSenegal	Assoni	2011	165	211211	200200	293293	240240	154154	91111
SoutheastSenegal	Assoni	2011	166	211211	200200	291293	240240	154154	91103
SoutheastSenegal	Assoni	2011	167	211211	200200	291295	240240	154154	91103
SoutheastSenegal	Assoni	2011	168	209211	200200	293293	240240	154154	99119
SouthwestMali	KokryBozo	2007	169	211211	198198	289289	225225	154154	103107
SouthwestMali	KokryBozo	2007	170	211211	198200	289291	228228	154154	115127
SouthwestMali	KokryBozo	2007	171	211213	190200	289291	228228	154154	107111
SouthwestMali	KokryBozo	2007	172	209209	200200	289293	228228	154154	107115
SouthwestMali	KokryBozo	2007	173	211211	200200	289289	228228	154154	111119
SouthwestMali	KokryBozo	2007	174	211211	200202	291291	228228	154154	107107
SouthwestMali	KokryBozo	2007	175	211211	200200	281293	228240	154154	103127
SouthwestMali	KokryBozo	2007	176	203211	198200	289291	228240	154156	99099
SouthwestMali	KokryBozo	2007	177	211211	200200	291291	228240	154154	95103
SouthwestMali	KokryBozo	2007	178	209211	198200	289291	228240	154154	99107
SouthwestMali	KokryBozo	2007	179	211211	200200	289291	228240	154154	107107
SouthwestMali	KokryBozo	2007	180	211215	200200	291293	228240	154154	99103
SouthwestMali	KokryBozo	2007	181	211213	200200	291291	228240	154154	103103
SouthwestMali	KokryBozo	2007	182	211213	200200	291291	228240	154154	107115
SouthwestMali	KokryBozo	2007	183	211217	198200	281291	228240	154154	103103
SouthwestMali	KokryBozo	2007	184	211213	200200	289291	228240	154154	103107
SouthwestMali	KokryBozo	2007	185	211213	198200	291293	228240	154154	115123
SouthwestMali	KokryBozo	2007	186	211211	200202	289291	228240	154154	103123
SouthwestMali	KokryBozo	2007	187	211219	198200	291291	228240	154154	111111
SouthwestMali	KokryBozo	2007	188	211211	200200	289295	228240	154154	87115
SouthwestMali	KokryBozo	2007	189	211211	198200	291291	228240	154154	107119
SouthwestMali	KokryBozo	2007	190	209211	200200	291293	228240	154154	99115
SouthwestMali	KokryBozo	2007	191	211211	200202	291291	228240	154154	107111
SouthwestMali	KokryBozo	2007	192	211211	200202	289291	228240	154154	99103
SouthwestMali	KokryBozo	2007	193	209209	200200	289291	228240	154154	87115
SouthwestMali	KokryBozo	2007	194	211211	198200	291291	228240	154154	99103
SouthwestMali	KokryBozo	2007	195	211211	200200	293293	228240	154154	99115
SouthwestMali	KokryBozo	2007	196	209211	200200	291303	228240	154154	103115
SouthwestMali	KokryBozo	2007	197	209211	200200	291291	240240	154154	103107
SouthwestMali	KokryBozo	2007	198	211211	200200	289293	240240	154154	87111
SouthwestMali	KokryBozo	2007	199	211211	200200	289297	240240	154156	91095
SouthwestMali	KokryBozo	2007	200	211211	200200	289291	240240	154154	99107
SouthwestMali	KokryBozo	2007	201	211211	198200	291295	240240	154154	103103
SouthwestMali	KokryBozo	2007	202	211213	200200	291291	240240	154154	99103
SouthwestMali	KokryBozo	2007	203	211211	200200	289289	240240	154154	107107
SouthwestMali	KokryBozo	2007	204	211211	200200	295301	240240	154154	103107
SouthwestMali	KokryBozo	2007	205	211213	200200	291293	240240	154154	107115
SouthwestMali	KokryBozo	2007	206	211211	200200	291291	240240	154154	99115
SouthwestMali	KokryBozo	2007	207	211211	200200	291293	240240	154154	99111
SouthwestMali	KokryBozo	2007	208	209211	200200	291291	240240	154154	103111
SouthwestMali	KokryBozo	2007	209	211213	200200	289291	240240	154154	99115
SouthwestMali	KokryBozo	2007	210	211211	200200	289293	240240	154154	99107
SouthwestMali	KokryBozo	2007	211	209211	200200	287289	240240	154154	99099
SouthwestMali	KokryBozo	2007	212	209211	200200	291291	240240	154154	99111
SouthwestMali	KokryBozo	2007	213	211211	200200	291293	240240	154154	111115
SouthwestMali	KokryBozo	2007	214	211211	200200	291291	240240	154154	107119
SouthwestMali	KokryBozo	2007	215	211211	200200	289291	240240	154154	111119
SouthwestMali	KokryBozo	2007	216	211215	200200	291293	240240	154154	99115
SouthwestMali	KokryBozo	2007	217	211211	200200	289291	240240	154154	107111
SouthwestMali	KokryBozo	2007	218	211211	200200	289289	240240	154154	107115
SouthwestMali	KokryBozo	2007	219	209213	200202	289291	240240	154154	103107
SouthwestMali	KokryBozo	2007	220	211213	200200	291293	240240	154154	107115
SouthwestMali	KokryBozo	2007	221	211211	200202	291291	240240	154154	111111
SouthwestMali	KokryBozo	2007	222	211219	200200	291293	240240	154154	103115
SouthwestMali	KokryBozo	2007	223	211213	200200	289291	240240	154154	103111
SouthwestMali	KokryBozo	2007	224	211213	200200	291291	240240	154154	111115
SouthwestMali	KokryBozo	2007	225	211211	200200	291291	240240	154154	107115
SouthwestMali	KokryBozo	2007	226	211213	200200	291293	240240	154154	99103
SouthwestMali	KokryBozo	2007	227	203211	198200	291291	240240	152154	103107
SouthwestMali	KokryBozo	2007	228	205211	198200	289291	240240	154154	103103
SouthwestMali	KokryBozo	2007	229	209211	198200	291293	240240	154154	103103
SouthwestMali	KokryBozo	2007	230	211211	200200	289293	240240	154154	95095
SouthwestMali	KokryBozo	2007	231	211211	200200	281281	240240	154156	91127
SouthwestMali	KokryBozo	2007	232	211211	198200	291293	240240	154154	99107
SouthwestMali	KokryBozo	2007	233	211211	200202	291291	240240	154154	107111
SouthwestMali	KokryBozo	2007	234	207209	198200	291291	240240	154154	107119
SouthwestMali	KokryBozo	2007	235	211211	200200	289289	240240	154154	103111
SouthwestMali	KokryBozo	2007	236	211211	200200	291293	240240	154154	107111
SouthwestMali	KokryBozo	2007	237	203211	200200	289291	240240	154154	103115
SouthwestMali	KokryBozo	2007	238	211211	200200	291291	240240	154154	111111
SouthwestMali	KokryBozo	2007	239	203217	200200	291293	240240	154154	99099
SouthwestMali	KokryBozo	2007	240	209211	200200	291291	240240	154154	99115
SouthwestMali	KokryBozo	2007	241	209211	190198	291291	240240	154154	99099
NorthwestSenegal	RichardToll	1993	242	211219	200200	291297	240240	154154	99115
NorthwestSenegal	RichardToll	1993	243	211213	200200	295297	240240	154154	103107
NorthwestSenegal	RichardToll	1993	244	211213	200200	291301	240240	154154	103115
NorthwestSenegal	RichardToll	1993	245	213219	200200	293293	240240	154154	107107
NorthwestSenegal	RichardToll	1993	246	211211	200200	291293	240240	154154	107107
NorthwestSenegal	RichardToll	1993	247	211215	200200	293301	240240	154154	107107
NorthwestSenegal	RichardToll	1993	248	211219	200200	291293	240240	154154	115119
NorthwestSenegal	RichardToll	1994	249	211219	200200	291293	228240	154154	99107
NorthwestSenegal	RichardToll	1994	250	211219	200200	291293	228240	154154	99107
NorthwestSenegal	RichardToll	1994	251	211211	200200	291295	228240	154154	103103
NorthwestSenegal	RichardToll	1994	252	211211	200200	291293	240240	154154	95103
NorthwestSenegal	RichardToll	1994	253	211211	198200	291293	240240	154154	95103
NorthwestSenegal	RichardToll	1994	254	211213	200200	291291	240240	154154	95107
NorthwestSenegal	RichardToll	1994	255	211211	198200	291293	240240	154154	95115
NorthwestSenegal	RichardToll	1994	256	211211	198200	297301	240240	154154	95115
NorthwestSenegal	RichardToll	1994	257	209211	200200	293297	240240	154154	99099
NorthwestSenegal	RichardToll	1994	258	211211	200200	291291	240240	154154	99099
NorthwestSenegal	RichardToll	1994	259	209211	200200	291293	240240	154154	99103
NorthwestSenegal	RichardToll	1994	260	211211	200200	293293	240240	154154	99103
NorthwestSenegal	RichardToll	1994	261	211211	200200	293295	240240	154154	99107
NorthwestSenegal	RichardToll	1994	262	211211	200200	293295	240240	154154	99107
NorthwestSenegal	RichardToll	1994	263	211211	200200	291293	240240	154154	99107
NorthwestSenegal	RichardToll	1994	264	211213	200200	293295	240240	154154	99115
NorthwestSenegal	RichardToll	1994	265	211211	198200	291293	240240	154154	103103
NorthwestSenegal	RichardToll	1994	266	211211	200200	291299	240240	154154	103107
NorthwestSenegal	RichardToll	1994	267	211215	198200	291293	240240	154154	103107
NorthwestSenegal	RichardToll	1994	268	211213	200200	293301	240240	154156	103111
NorthwestSenegal	RichardToll	1994	269	211219	200200	293295	240240	154154	103111
NorthwestSenegal	RichardToll	1994	270	211211	200200	291295	240240	154154	107115
NorthwestSenegal	RichardToll	2007	271	211211	200200	291293	228228	154154	99099
NorthwestSenegal	RichardToll	2007	272	211213	200200	291293	228240	154154	99107
NorthwestSenegal	RichardToll	2007	273	211213	190200	291293	228240	154154	107115
NorthwestSenegal	RichardToll	2007	274	211213	190200	291293	228240	154154	111115
NorthwestSenegal	RichardToll	2007	275	211211	200200	291291	240240	154154	103103
NorthwestSenegal	RichardToll	2007	276	211215	200200	291295	240240	154154	99111
NorthwestSenegal	RichardToll	2007	277	211211	200200	291293	240240	154156	99099
NorthwestSenegal	RichardToll	2007	278	211213	198200	293293	240240	154154	99103
NorthwestSenegal	RichardToll	2007	279	209211	200200	291301	240240	154154	99115
NorthwestSenegal	RichardToll	2007	280	209211	200200	291295	240240	154154	111115
NorthwestSenegal	RichardToll	2007	281	211211	200200	293293	240240	154154	99111
NorthwestSenegal	RichardToll	2007	282	211215	200200	293295	240240	154154	99103
NorthwestSenegal	RichardToll	2007	283	211211	200200	293293	240240	154154	115115
NorthwestSenegal	RichardToll	2007	284	211211	200200	291299	240240	154154	99103
NorthwestSenegal	Ndombo	1997	285	211213	200200	289295	228240	154154	95115
NorthwestSenegal	Ndombo	1997	286	211213	198200	293295	228240	154154	99103
NorthwestSenegal	Ndombo	1997	287	211211	200200	293297	228240	154154	99103
NorthwestSenegal	Ndombo	1997	288	211213	200200	293293	228240	154154	103103
NorthwestSenegal	Ndombo	1997	289	211213	200200	291297	228240	154154	103107
NorthwestSenegal	Ndombo	1997	290	211211	200200	293293	228240	154154	103107
NorthwestSenegal	Ndombo	1997	291	211213	200200	293293	228240	154154	103123
NorthwestSenegal	Ndombo	1997	292	209213	200200	293293	228240	154154	107115
NorthwestSenegal	Ndombo	1997	293	211211	200200	291293	240240	154156	95099
NorthwestSenegal	Ndombo	1997	294	209213	200200	293295	240240	154154	95103
NorthwestSenegal	Ndombo	1997	295	211211	200200	291293	240240	154154	99099
NorthwestSenegal	Ndombo	1997	296	211211	200200	291293	240240	154154	99099
NorthwestSenegal	Ndombo	1997	297	211213	198200	291291	240240	154158	99103
NorthwestSenegal	Ndombo	1997	298	211211	200200	293293	240240	154154	99103
NorthwestSenegal	Ndombo	1997	299	211211	200200	293297	240240	154154	99103
NorthwestSenegal	Ndombo	1997	300	211211	200200	293301	240240	154154	99103
NorthwestSenegal	Ndombo	1997	301	211213	200200	293293	240240	154154	99103
NorthwestSenegal	Ndombo	1997	302	211213	200200	291293	240240	154154	99103
NorthwestSenegal	Ndombo	1997	303	211213	200200	291293	240240	154154	99103
NorthwestSenegal	Ndombo	1997	304	211213	200200	293295	240240	154154	99103
NorthwestSenegal	Ndombo	1997	305	211213	200200	293293	240240	154154	99103
NorthwestSenegal	Ndombo	1997	306	211213	200200	291293	240240	154154	99103
NorthwestSenegal	Ndombo	1997	307	211211	200200	293293	240240	154154	99103
NorthwestSenegal	Ndombo	1997	308	211219	200200	291293	240240	154154	99107
NorthwestSenegal	Ndombo	1997	309	211211	200200	291291	240240	154154	99115
NorthwestSenegal	Ndombo	1997	310	211211	200200	291297	240240	154154	99115
NorthwestSenegal	Ndombo	1997	311	209211	200200	291291	240240	154154	99119
NorthwestSenegal	Ndombo	1997	312	213213	200200	293293	240240	154154	103103
NorthwestSenegal	Ndombo	1997	313	201201	200200	293293	240240	158158	103103
NorthwestSenegal	Ndombo	1997	314	211211	200200	293293	240240	154154	103103
NorthwestSenegal	Ndombo	1997	315	211213	200200	293293	240240	154154	103103
NorthwestSenegal	Ndombo	1997	316	213213	200200	293293	240240	154154	103103
NorthwestSenegal	Ndombo	1997	317	211213	200200	293293	240240	154154	103103
NorthwestSenegal	Ndombo	1997	318	207213	200200	291293	240240	154154	103103
NorthwestSenegal	Ndombo	1997	319	211213	200200	291293	240240	154154	103103
NorthwestSenegal	Ndombo	1997	320	211211	200200	291293	240240	154154	103103
NorthwestSenegal	Ndombo	1997	321	211211	200200	293293	240240	154154	103103
NorthwestSenegal	Ndombo	1997	322	211213	200200	293295	240240	154154	103103
NorthwestSenegal	Ndombo	1997	323	211215	200200	293293	240240	154154	103103
NorthwestSenegal	Ndombo	1997	324	211213	200200	293293	240240	154154	103103
NorthwestSenegal	Ndombo	1997	325	211211	200200	293295	240240	154154	103103
NorthwestSenegal	Ndombo	1997	326	211213	200200	293295	240240	154154	103103
NorthwestSenegal	Ndombo	1997	327	211211	200200	293293	240240	154154	103103
NorthwestSenegal	Ndombo	1997	328	209211	200200	293293	240240	154154	103103
NorthwestSenegal	Ndombo	1997	329	213215	198200	293295	240240	154154	103107
NorthwestSenegal	Ndombo	1997	330	211211	200200	291295	240240	154154	103107
NorthwestSenegal	Ndombo	1997	331	209213	200200	293293	240240	154154	103107
NorthwestSenegal	Ndombo	1997	332	211219	200202	291293	240240	154154	103107
NorthwestSenegal	Ndombo	1997	333	211213	200200	293293	240240	154154	103107
NorthwestSenegal	Ndombo	1997	334	211213	200200	291291	240240	154154	103111
NorthwestSenegal	Ndombo	1997	335	211211	200200	293293	240240	154154	103111
NorthwestSenegal	Ndombo	1997	336	207213	200200	291293	240240	154154	103115
NorthwestSenegal	Ndombo	1997	337	211213	200200	291295	240240	154154	103115
NorthwestSenegal	Ndombo	1997	338	211213	200200	291293	240240	154154	103115
NorthwestSenegal	Ndombo	1997	339	211213	200200	293293	240240	154154	103119
NorthwestSenegal	Ndombo	1997	340	211213	200200	293295	240240	154154	103119
NorthwestSenegal	Ndombo	1997	341	211215	198200	293293	240240	154154	107107
NorthwestSenegal	Ndombo	1997	342	211219	200200	293293	240240	154154	107107
NorthwestSenegal	Ndombo	1997	343	211211	200200	291295	240240	154154	107107
NorthwestSenegal	Ndombo	1997	344	209215	200200	291291	240240	154156	107107
NorthwestSenegal	Ndombo	1997	345	211211	200200	291295	240240	154154	111119
NorthwestSenegal	Ndombo	1997	346	211211	200200	291293	240240	154154	111119
NorthwestSenegal	Ndombo	2006	347	211211	200200	291293	228240	154154	103107
NorthwestSenegal	Ndombo	2006	348	209211	200200	293293	240240	154154	99099
NorthwestSenegal	Ndombo	2006	349	209211	200200	293293	240240	154154	99103
NorthwestSenegal	Ndombo	2006	350	211211	200200	293293	240240	154154	99107
NorthwestSenegal	Ndombo	2006	351	209219	200200	291297	240240	154154	99107
NorthwestSenegal	Ndombo	2006	352	211211	200200	291293	240240	154154	99107
NorthwestSenegal	Ndombo	2006	353	211219	200200	291297	240240	154154	107107
NorthwestSenegal	Theuss	2006	354	211213	200200	293293	228240	154154	95103
NorthwestSenegal	Theuss	2006	355	211211	200200	291293	240240	154154	95103
NorthwestSenegal	Theuss	2006	356	211211	200200	293293	240240	154154	95103
NorthwestSenegal	Theuss	2006	357	211213	198200	291291	240240	154154	95115
NorthwestSenegal	Theuss	2006	358	211211	200200	291295	240240	154154	95115
NorthwestSenegal	Theuss	2006	359	211211	200200	293293	240240	154154	99103
NorthwestSenegal	Theuss	2006	360	211211	200200	291295	240240	154154	103103
NorthwestSenegal	Theuss	2006	361	211211	198200	293293	240240	154154	103107
NorthwestSenegal	Theuss	2006	362	211211	200200	291293	240240	154154	103107
NorthwestSenegal	Theuss	2006	363	211211	200200	291295	240240	154154	103107
NorthwestSenegal	Theuss	2006	364	213219	200200	289293	240240	154154	103107
NorthwestSenegal	Theuss	2006	365	209213	200200	291293	240240	154158	103115
NorthwestSenegal	Theuss	2006	366	213215	198198	293293	240240	154154	103115
NorthwestSenegal	Theuss	2006	367	213213	200200	291293	240240	154158	103115
NorthwestSenegal	Theuss	2006	368	211211	200200	291293	240240	154154	103115
NorthwestSenegal	Theuss	2006	369	211211	200200	291293	240240	154154	103115
NorthwestSenegal	Theuss	2006	370	211213	200200	289291	240240	154154	103115
NorthwestSenegal	Theuss	2006	371	211211	200200	293293	240240	154154	107111
NorthwestSenegal	Theuss	2007	372	211211	200200	291293	228240	154154	103107
NorthwestSenegal	Theuss	2007	373	211211	200200	291295	228240	154154	99103
NorthwestSenegal	Theuss	2007	374	211219	200200	293293	228240	154154	95115
NorthwestSenegal	Theuss	2007	375	211211	200200	291293	228240	154154	103107
NorthwestSenegal	Theuss	2007	376	211211	200200	291293	228240	154154	99099
NorthwestSenegal	Theuss	2007	377	213215	198200	291293	228240	154154	103107
NorthwestSenegal	Theuss	2007	378	211211	200200	291291	228240	154154	107107
NorthwestSenegal	Theuss	2007	379	211211	200200	291293	240240	154154	107107
NorthwestSenegal	Theuss	2007	380	213219	200200	291295	240240	154156	103107
NorthwestSenegal	Theuss	2007	381	211219	200200	291293	240240	154154	99107
NorthwestSenegal	Theuss	2007	382	211219	200200	293295	240240	154154	107111
NorthwestSenegal	Theuss	2007	383	211213	200200	291293	240240	154154	107111
NorthwestSenegal	Theuss	2007	384	211213	200200	293293	240240	154154	103107
NorthwestSenegal	Theuss	2007	385	209211	200200	291293	240240	154154	107111
NorthwestSenegal	Theuss	2007	386	211213	198200	293293	240240	154154	107111
NorthwestSenegal	Theuss	2007	387	211215	200200	291293	240240	154154	103103
NorthwestSenegal	Theuss	2007	388	211213	200200	291291	240240	154154	103103
NorthwestSenegal	Theuss	2007	389	211215	190200	291291	240240	154154	99099
NorthwestSenegal	Theuss	2007	390	209211	200200	291291	240240	154154	99107
NorthwestSenegal	Theuss	2007	391	211211	200200	291297	240240	154156	103111
NorthwestSenegal	Theuss	2007	392	211211	200200	291293	240240	154154	99107
NorthwestSenegal	Theuss	2007	393	209215	200200	295295	240240	154154	83103
NorthwestSenegal	Theuss	2007	394	211213	200200	291291	240240	154158	107107
NorthwestSenegal	Theuss	2007	395	209211	200200	291293	240240	154154	103103
NorthwestSenegal	Theuss	2007	396	211213	200200	293293	240240	154154	99107
NorthwestSenegal	Theuss	2007	397	211211	200200	291293	240240	154154	103103
NorthwestSenegal	Theuss	2007	398	209215	200200	293295	240240	154154	103107
NorthwestSenegal	Theuss	2007	399	211213	200200	293293	240240	154154	103115
NorthwestSenegal	Theuss	2007	400	211215	200200	293295	240240	154154	99103
NorthwestSenegal	Theuss	2007	401	209211	200200	291295	240240	154154	99111
NorthwestSenegal	Theuss	2007	402	211213	200200	291291	240240	154156	103103
NorthwestSenegal	Theuss	2007	403	211213	200200	291291	240240	154154	115119
NorthwestSenegal	Theuss	2007	404	209211	200200	291295	240240	154154	103111
NorthwestSenegal	Theuss	2007	405	211213	200200	291293	240240	154154	103107
NorthwestSenegal	Theuss	2007	406	211211	200200	291295	240240	154154	95099
NorthwestSenegal	Theuss	2007	407	211211	200200	291293	240240	154154	107115
NorthwestSenegal	Theuss	2007	408	211211	200200	291293	240240	154158	103103
NorthwestSenegal	Theuss	2007	409	211215	200200	293293	240240	154154	95103
NorthwestSenegal	Theuss	2007	410	211211	200200	291293	240240	154154	99115
NorthwestSenegal	Theuss	2007	411	209211	200200	295299	240240	154154	107115
NorthwestSenegal	Theuss	2007	412	211211	200200	289293	240240	154154	107107
NorthwestSenegal	Theuss	2007	413	211213	200200	291295	240240	154154	99115
NorthwestSenegal	Theuss	2007	414	211211	200200	291299	240240	154154	103111
NorthwestSenegal	Theuss	2007	415	211211	200200	293293	240240	154154	103107
NorthwestSenegal	Theuss	2007	416	211211	200200	293301	240240	154154	99103
NorthwestSenegal	Theuss	2007	417	209211	200200	291295	240240	154154	103103
NorthwestSenegal	Theuss	2007	418	211211	200200	291293	240240	154154	115115
NorthwestSenegal	Theuss	2007	419	209213	198200	293293	240240	154154	107107
NorthwestSenegal	Theuss	2007	420	211215	200200	293293	240240	154154	99119
NorthwestSenegal	Theuss	2007	421	211213	198200	293297	240240	154154	107107
NorthwestSenegal	Theuss	2007	422	211211	200200	293297	240240	154154	107111
NorthwestSenegal	Theuss	2007	423	211211	200200	293293	240240	154154	107107
NorthwestSenegal	Theuss	2007	424	211211	200200	291291	240240	154154	95111
NorthwestSenegal	Theuss	2007	425	213213	200200	293301	240240	154154	103111
NorthwestSenegal	Theuss	2007	426	209211	200200	293293	240240	154154	99099
NorthwestSenegal	Theuss	2007	427	211219	200200	291293	240240	154158	103107
NorthwestSenegal	Theuss	2007	428	211219	200200	291295	240240	154154	99107
NorthwestSenegal	Theuss	2007	429	209211	198200	291293	240240	154154	103115
NorthwestSenegal	Theuss	2007	430	211211	200200	291293	240240	154154	107119
NorthwestSenegal	Theuss	2007	431	211215	200200	291291	240240	154154	103111
NorthwestSenegal	Theuss	2007	432	209213	200200	293295	240240	154154	107115
NorthwestSenegal	Theuss	2007	433	211211	200200	293293	240240	154154	107115
NorthwestSenegal	Theuss	2007	434	213215	200200	295301	240240	154154	103103
NorthwestSenegal	Theuss	2007	435	211211	200200	291291	240240	154154	103115
NorthwestSenegal	Theuss	2007	436	211215	198200	293293	240240	154154	103103
NorthwestSenegal	Theuss	2007	437	213219	200200	291293	240240	154154	103115
NorthwestSenegal	Theuss	2007	438	211211	200200	291293	240240	154154	107107
NorthwestSenegal	Theuss	2007	439	211215	200200	295301	240240	154154	99103
NorthwestSenegal	Diadiam	2007	440	211211	200200	291295	240240	154154	99103
NorthwestSenegal	Diadiam	2007	441	209219	200200	291293	240240	154154	107107
NorthwestSenegal	Diadiam	2007	442	211219	198200	293297	240240	154154	99107
NorthwestSenegal	Diadiam	2007	443	211211	200200	293295	240240	154154	103115
NorthwestSenegal	Diadiam	2007	444	211213	198200	293297	240240	154154	103111
NorthwestSenegal	Diadiam	2007	445	211215	200200	291293	240240	154154	99111
NorthwestSenegal	Diadiam	2007	446	211211	200200	293293	240240	154154	99103
NorthwestSenegal	Diadiam	2007	447	213213	198200	293297	240240	154154	99103
NorthwestSenegal	Mbodienne	2007	448	209219	200200	291297	240240	154154	103115
NorthwestSenegal	Mbodienne	2007	449	211211	200200	291293	240240	154154	95107
NorthwestSenegal	Mbodienne	2007	450	209211	190200	293301	240240	154154	103107
NorthwestSenegal	Mbodienne	2007	451	209211	200200	293293	240240	154154	103107
NorthwestSenegal	Mbodienne	2007	452	211211	190200	293301	240240	154154	103107
NorthwestSenegal	Mbodienne	2007	453	209211	190200	291293	240240	154154	103107
NorthwestSenegal	Mbodienne	2007	454	209209	200200	293293	240240	154154	99107
NorthwestSenegal	Mbodienne	2007	455	211211	200200	291295	240240	154154	103111
NorthwestSenegal	Mbodienne	2007	456	209211	190200	293293	240240	154154	103107
NorthwestSenegal	Mbodienne	2007	457	211211	200200	291295	240240	154154	103107
NorthwestSenegal	Mbodienne	2007	458	213219	200200	291295	240240	154154	99107
NorthwestSenegal	Mbodienne	2007	459	213219	200200	291295	240240	154154	99107
NorthwestSenegal	Mbodienne	2007	460	211215	200200	291291	240240	154154	99107
NorthwestSenegal	Mbodienne	2007	461	209209	190200	291301	240240	154154	103107
NorthwestSenegal	Mbodienne	2007	462	211219	200200	291295	240240	154154	99107
NorthwestSenegal	Mbodienne	2007	463	211211	200200	291295	240240	154154	99107
NorthwestSenegal	Mbodienne	2007	464	211219	198200	291293	240240	154154	99115
NorthwestSenegal	Mbodienne	2007	465	209211	200200	291293	240240	154154	99107
NorthwestSenegal	Mbodienne	2007	466	211211	190200	293293	240240	154154	103107
NorthwestSenegal	Mbodienne	2007	467	211211	190200	293301	240240	154154	103107
NorthwestSenegal	Mbodienne	2007	468	211211	200200	291293	240240	154154	103107
NorthwestSenegal	Nder	2007	469	211211	200200	291297	225240	154154	99107
NorthwestSenegal	Nder	2007	470	211211	200200	291297	225240	154154	103103
NorthwestSenegal	Nder	2007	471	211211	200200	291291	225240	154154	103103
NorthwestSenegal	Nder	2007	472	211211	200200	291291	225240	154154	103111
NorthwestSenegal	Nder	2007	473	211211	200200	293293	228240	154154	99099
NorthwestSenegal	Nder	2007	474	211211	200200	291297	228240	154154	99099
NorthwestSenegal	Nder	2007	475	211211	200200	297301	228240	154154	99103
NorthwestSenegal	Nder	2007	476	211211	200200	291301	228240	154154	99103
NorthwestSenegal	Nder	2007	477	209213	200200	293293	228240	154154	99103
NorthwestSenegal	Nder	2007	478	211215	200200	293293	228240	154154	99107
NorthwestSenegal	Nder	2007	479	211211	200200	291293	228240	154154	99107
NorthwestSenegal	Nder	2007	480	211211	200200	293301	228240	154154	99107
NorthwestSenegal	Nder	2007	481	211213	200200	291295	228240	154154	99111
NorthwestSenegal	Nder	2007	482	211211	200200	291293	228240	154154	103103
NorthwestSenegal	Nder	2007	483	211213	200200	291291	228240	154154	103107
NorthwestSenegal	Nder	2007	484	211211	198200	295301	228240	154154	103115
NorthwestSenegal	Nder	2007	485	209211	190200	291293	228240	154154	107107
NorthwestSenegal	Nder	2007	486	209211	190200	293293	228240	154154	107107
NorthwestSenegal	Nder	2007	487	211211	200200	295301	228240	154154	115115
NorthwestSenegal	Nder	2007	488	211219	200200	293293	240240	154154	83103
NorthwestSenegal	Nder	2007	489	211213	200200	291299	240240	154154	95103
NorthwestSenegal	Nder	2007	490	211215	200200	291293	240240	154154	95103
NorthwestSenegal	Nder	2007	491	209209	200200	291291	240240	154154	95107
NorthwestSenegal	Nder	2007	492	211211	200200	291295	240240	154154	95107
NorthwestSenegal	Nder	2007	493	211211	200200	293295	240240	154154	95107
NorthwestSenegal	Nder	2007	494	211219	200200	293295	240240	154154	99099
NorthwestSenegal	Nder	2007	495	211211	200200	291293	240240	154154	99099
NorthwestSenegal	Nder	2007	496	211211	200200	293297	240240	154154	99099
NorthwestSenegal	Nder	2007	497	209211	200200	291293	240240	154154	99099
NorthwestSenegal	Nder	2007	498	211215	200200	293297	240240	154154	99099
NorthwestSenegal	Nder	2007	499	211211	198200	293295	240240	154154	99099
NorthwestSenegal	Nder	2007	500	211211	200200	291291	240240	154158	99103
NorthwestSenegal	Nder	2007	501	209213	200200	291293	240240	154154	99103
NorthwestSenegal	Nder	2007	502	209211	200200	291293	240240	154154	99103
NorthwestSenegal	Nder	2007	503	211215	200200	291295	240240	154154	99103
NorthwestSenegal	Nder	2007	504	211211	200200	293301	240240	154154	99103
NorthwestSenegal	Nder	2007	505	211215	200200	291293	240240	154154	99103
NorthwestSenegal	Nder	2007	506	211211	200200	291291	240240	154154	99103
NorthwestSenegal	Nder	2007	507	211213	198200	295297	240240	154154	99103
NorthwestSenegal	Nder	2007	508	211211	200200	293295	240240	154154	99103
NorthwestSenegal	Nder	2007	509	211211	200200	291291	240240	154158	99103
NorthwestSenegal	Nder	2007	510	211211	200200	291293	240240	154154	99103
NorthwestSenegal	Nder	2007	511	211211	198200	293297	240240	154154	99103
NorthwestSenegal	Nder	2007	512	209213	200200	291293	240240	154154	99103
NorthwestSenegal	Nder	2007	513	211213	200200	291293	240240	154156	99103
NorthwestSenegal	Nder	2007	514	211219	200200	291293	240240	154158	99103
NorthwestSenegal	Nder	2007	515	211219	200200	295301	240240	154154	99103
NorthwestSenegal	Nder	2007	516	209215	200200	293297	240240	154154	99103
NorthwestSenegal	Nder	2007	517	209209	200200	293293	240240	154154	99103
NorthwestSenegal	Nder	2007	518	211219	200200	291293	240240	154154	99103
NorthwestSenegal	Nder	2007	519	211211	200200	291293	240240	154154	99103
NorthwestSenegal	Nder	2007	520	209211	200200	291295	240240	154154	99107
NorthwestSenegal	Nder	2007	521	211211	200200	291299	240240	154154	99107
NorthwestSenegal	Nder	2007	522	211213	200200	291291	240240	154154	99107
NorthwestSenegal	Nder	2007	523	213215	200200	291291	240240	154154	99107
NorthwestSenegal	Nder	2007	524	211211	200200	293297	240240	154154	99107
NorthwestSenegal	Nder	2007	525	211215	200200	291291	240240	154154	99107
NorthwestSenegal	Nder	2007	526	211215	200200	291291	240240	154154	99111
NorthwestSenegal	Nder	2007	527	215219	200200	291293	240240	154154	99119
NorthwestSenegal	Nder	2007	528	211211	198200	293301	240240	154154	99119
NorthwestSenegal	Nder	2007	529	211211	200200	291291	240240	154154	103103
NorthwestSenegal	Nder	2007	530	211213	200200	291293	240240	154154	103103
NorthwestSenegal	Nder	2007	531	211211	200200	293293	240240	154154	103103
NorthwestSenegal	Nder	2007	532	209215	200200	291291	240240	154154	103103
NorthwestSenegal	Nder	2007	533	211211	200200	293297	240240	154154	103103
NorthwestSenegal	Nder	2007	534	209211	200200	291293	240240	154154	103103
NorthwestSenegal	Nder	2007	535	211213	200200	293293	240240	154154	103103
NorthwestSenegal	Nder	2007	536	211211	198200	291291	240240	154154	103103
NorthwestSenegal	Nder	2007	537	213213	200200	291301	240240	154154	103103
NorthwestSenegal	Nder	2007	538	211213	200200	293293	240240	154154	103103
NorthwestSenegal	Nder	2007	539	209213	200200	291293	240240	154154	103103
NorthwestSenegal	Nder	2007	540	213219	200200	293293	240240	154154	103103
NorthwestSenegal	Nder	2007	541	211213	200200	293295	240240	154154	103103
NorthwestSenegal	Nder	2007	542	211211	200200	293297	240240	154154	103103
NorthwestSenegal	Nder	2007	543	201211	200200	291293	240240	154154	103103
NorthwestSenegal	Nder	2007	544	213213	200200	291297	240240	152154	103103
NorthwestSenegal	Nder	2007	545	211219	200200	291295	240240	154154	103103
NorthwestSenegal	Nder	2007	546	209211	198200	291295	240240	154154	103103
NorthwestSenegal	Nder	2007	547	211219	200200	291295	240240	154154	103103
NorthwestSenegal	Nder	2007	548	211211	200200	293293	240240	154154	103103
NorthwestSenegal	Nder	2007	549	213219	200200	291295	240240	154154	103103
NorthwestSenegal	Nder	2007	550	209213	200200	291293	240240	154154	103103
NorthwestSenegal	Nder	2007	551	211211	200200	291293	240240	154154	103103
NorthwestSenegal	Nder	2007	552	211219	200200	293295	240240	154154	103103
NorthwestSenegal	Nder	2007	553	211211	200200	291293	240240	154154	103107
NorthwestSenegal	Nder	2007	554	211211	198200	291293	240240	154154	103107
NorthwestSenegal	Nder	2007	555	209211	200200	293293	240240	154154	103107
NorthwestSenegal	Nder	2007	556	209211	200200	295295	240240	154154	103107
NorthwestSenegal	Nder	2007	557	211211	190200	293293	240240	154154	103107
NorthwestSenegal	Nder	2007	558	209211	198200	295301	240240	154154	103107
NorthwestSenegal	Nder	2007	559	211211	198200	291293	240240	154154	103107
NorthwestSenegal	Nder	2007	560	211213	198200	291291	240240	154154	103107
NorthwestSenegal	Nder	2007	561	211213	198200	291293	240240	154154	103107
NorthwestSenegal	Nder	2007	562	209209	198200	293297	240240	154154	103107
NorthwestSenegal	Nder	2007	563	211219	200200	291293	240240	154154	103107
NorthwestSenegal	Nder	2007	564	211213	200200	291293	240240	154154	103107
NorthwestSenegal	Nder	2007	565	209211	200200	293293	240240	154154	103107
NorthwestSenegal	Nder	2007	566	211211	200200	291293	240240	154154	103107
NorthwestSenegal	Nder	2007	567	209211	200200	293293	240240	154154	103107
NorthwestSenegal	Nder	2007	568	211215	200200	291293	240240	154154	103107
NorthwestSenegal	Nder	2007	569	209209	200200	291293	240240	154154	103107
NorthwestSenegal	Nder	2007	570	211213	200200	293293	240240	154154	103107
NorthwestSenegal	Nder	2007	571	211211	200200	293297	240240	154154	103107
NorthwestSenegal	Nder	2007	572	211211	200200	293295	240240	154154	103107
NorthwestSenegal	Nder	2007	573	209211	200200	293293	240240	154154	103107
NorthwestSenegal	Nder	2007	574	211211	200200	291293	240240	154154	103107
NorthwestSenegal	Nder	2007	575	211213	200200	293295	240240	154154	103107
NorthwestSenegal	Nder	2007	576	209211	200200	293293	240240	154154	103107
NorthwestSenegal	Nder	2007	577	211211	200200	291291	240240	154158	103107
NorthwestSenegal	Nder	2007	578	211213	200200	291295	240240	154154	103107
NorthwestSenegal	Nder	2007	579	209211	200200	291293	240240	154154	103107
NorthwestSenegal	Nder	2007	580	209211	200200	291297	240240	154154	103107
NorthwestSenegal	Nder	2007	581	211219	200200	293293	240240	154154	103107
NorthwestSenegal	Nder	2007	582	211219	200200	291293	240240	154154	103111
NorthwestSenegal	Nder	2007	583	211211	200200	295297	240240	154154	103111
NorthwestSenegal	Nder	2007	584	211211	200200	293293	240240	154154	103111
NorthwestSenegal	Nder	2007	585	211211	200200	293295	240240	154154	103115
NorthwestSenegal	Nder	2007	586	213213	200200	293293	240240	154154	103115
NorthwestSenegal	Nder	2007	587	211211	198200	293293	240240	154154	103115
NorthwestSenegal	Nder	2007	588	211211	200200	293293	240240	154154	103115
NorthwestSenegal	Nder	2007	589	209213	200200	291293	240240	154154	103115
NorthwestSenegal	Nder	2007	590	213213	200200	291291	240240	154154	103115
NorthwestSenegal	Nder	2007	591	209215	200200	291291	240240	154154	103119
NorthwestSenegal	Nder	2007	592	209219	200200	291293	240240	154154	103119
NorthwestSenegal	Nder	2007	593	211213	198200	291293	240240	154154	103123
NorthwestSenegal	Nder	2007	594	213213	200200	293293	240240	154154	107107
NorthwestSenegal	Nder	2007	595	211211	200200	293293	240240	154154	107107
NorthwestSenegal	Nder	2007	596	211213	200200	293297	240240	154154	107107
NorthwestSenegal	Nder	2007	597	211213	200200	293293	240240	154154	107107
NorthwestSenegal	Nder	2007	598	209211	200200	291297	240240	154154	107107
NorthwestSenegal	Nder	2007	599	201211	200200	291295	240240	154154	107107
NorthwestSenegal	Nder	2007	600	209211	200200	293293	240240	154154	107107
NorthwestSenegal	Nder	2007	601	211211	200200	291295	240240	154154	107107
NorthwestSenegal	Nder	2007	602	211213	200200	293293	240240	154154	107107
NorthwestSenegal	Nder	2007	603	211215	200200	291297	240240	154154	107107
NorthwestSenegal	Nder	2007	604	211211	200200	293293	240240	154154	107107
NorthwestSenegal	Nder	2007	605	209211	200200	293297	240240	154156	107107
NorthwestSenegal	Nder	2007	606	211213	200200	291291	240240	154154	107107
NorthwestSenegal	Nder	2007	607	211211	200200	293293	240240	154154	107107
NorthwestSenegal	Nder	2007	608	209209	200200	291293	240240	154154	107111
NorthwestSenegal	Nder	2007	609	209209	200200	291293	240240	154154	107111
NorthwestSenegal	Nder	2007	610	215215	200200	293295	240240	154154	107111
NorthwestSenegal	Nder	2007	611	211213	200200	291293	240240	154154	107111
NorthwestSenegal	Nder	2007	612	209211	200200	291293	240240	154154	107111
NorthwestSenegal	Nder	2007	613	209211	200200	291297	240240	154154	107111
NorthwestSenegal	Nder	2007	614	211211	198200	293293	240240	154154	107111
NorthwestSenegal	Nder	2007	615	211213	200200	295295	240240	154154	107115
NorthwestSenegal	Nder	2007	616	211213	200200	293293	240240	154154	107115
NorthwestSenegal	Nder	2007	617	209219	200200	297297	240240	154154	107115
NorthwestSenegal	Nder	2007	618	211211	198200	293293	240240	154154	107119
NorthwestSenegal	Nder	2007	619	209211	200200	291293	240240	154154	111111
NorthwestSenegal	Nder	2007	620	211211	198200	293293	240240	154156	111115
NorthwestSenegal	Ndieumeul	2007	621	211211	200200	293293	228240	154154	103115
NorthwestSenegal	Ndieumeul	2007	622	211213	200200	291297	228240	154154	103111
NorthwestSenegal	Ndieumeul	2007	623	213213	200200	291291	228240	154154	103119
NorthwestSenegal	Ndieumeul	2007	624	211211	200200	291291	240240	154154	95107
NorthwestSenegal	Ndieumeul	2007	625	211211	200200	291293	240240	154154	107115
NorthwestSenegal	Ndieumeul	2007	626	211211	200200	293293	240240	154154	103115
NorthwestSenegal	Ndieumeul	2007	627	211213	198198	289291	240240	154154	107107
NorthwestSenegal	Ndieumeul	2007	628	211211	200200	293297	240240	154154	99111
NorthwestSenegal	Ndieumeul	2007	629	211211	200200	293293	240240	154154	103115
NorthwestSenegal	Ndieumeul	2007	630	211211	198200	293295	240240	154154	103103
NorthwestSenegal	Ndieumeul	2007	631	211211	200200	293295	240240	154154	103115
NorthwestSenegal	Ndieumeul	2007	632	211215	200200	291293	240240	154154	99103
NorthwestSenegal	Ndieumeul	2007	633	211213	200200	291293	240240	154154	103103
NorthwestSenegal	Ndieumeul	2007	634	209211	200200	291301	240240	154154	99099
NorthwestSenegal	Ndieumeul	2007	635	209211	200200	291295	240240	154154	103111
NorthwestSenegal	Ndieumeul	2007	636	211211	200200	293293	240240	154154	103115
NorthwestSenegal	Ndieumeul	2007	637	211213	200200	291291	240240	154154	103119
NorthwestSenegal	Rhonne	2007	638	219219	198200	293293	228240	154154	99099
NorthwestSenegal	Rhonne	2007	639	219219	198200	293293	228240	154154	99099
NorthwestSenegal	Rhonne	2007	640	209219	200200	293293	228240	154154	99107
NorthwestSenegal	Rhonne	2007	641	211213	200200	295299	228240	154154	99103
NorthwestSenegal	Rhonne	2007	642	211211	198200	293297	228240	154154	103107
NorthwestSenegal	Rhonne	2007	643	211213	200200	291293	228240	154154	95099
NorthwestSenegal	Rhonne	2007	644	211211	200200	291297	240240	154156	99107
NorthwestSenegal	Rhonne	2007	645	211211	200200	291297	240240	154156	99107
NorthwestSenegal	Rhonne	2007	646	213219	200200	291295	240240	154154	99107
NorthwestSenegal	Rhonne	2007	647	211211	200200	291293	240240	154154	103107
NorthwestSenegal	Rhonne	2007	648	211211	200200	295297	240240	154158	103107
NorthwestSenegal	Rhonne	2007	649	211211	200200	291295	240240	154154	99107
NorthwestSenegal	Rhonne	2007	650	211215	200200	293297	240240	154154	107107
NorthwestSenegal	Rhonne	2007	651	213215	200200	293293	240240	154154	99103
NorthwestSenegal	Rhonne	2007	652	211219	200200	291293	240240	154154	103107
NorthwestSenegal	Rhonne	2007	653	209213	200200	289293	240240	154154	99107
NorthwestSenegal	Rhonne	2007	654	209213	200200	289293	240240	154154	99107
NorthwestSenegal	Rhonne	2007	655	211211	200200	293293	240240	154154	99107
NorthwestSenegal	Rhonne	2007	656	211211	200202	291293	240240	154154	103107
NorthwestSenegal	Rhonne	2007	657	211213	200200	293295	240240	154154	99103
NorthwestSenegal	Rhonne	2007	658	211211	200200	293293	240240	154154	107119
NorthwestSenegal	Rhonne	2007	659	211211	200200	291291	240240	154154	103107
NorthwestSenegal	Rhonne	2007	660	211211	200200	293293	240240	154154	103107
NorthwestSenegal	Rhonne	2007	661	211211	200200	295295	240240	154154	99107
NorthwestSenegal	Rhonne	2007	662	213219	200200	295295	240240	154154	99099
NorthwestSenegal	Rhonne	2007	663	211211	200200	291293	240240	154154	99103
NorthwestSenegal	Rhonne	2007	664	211215	200200	291293	240240	154154	103107
NorthwestSenegal	Rhonne	2007	665	211211	200200	293293	240240	154154	103107
NorthwestSenegal	Rhonne	2007	666	209211	200200	293293	240240	154154	103103
NorthwestSenegal	Rhonne	2007	667	211211	200202	293293	240240	154154	103115
NorthwestSenegal	Rhonne	2007	668	209209	198198	291291	240240	154154	103103
NorthwestSenegal	Rhonne	2007	669	211211	200200	281291	240240	154154	107107
NorthwestSenegal	Rhonne	2007	670	211219	200200	291297	240240	154156	99103
NorthwestSenegal	Rhonne	2007	671	211211	198200	291293	240240	154154	107107
NorthwestSenegal	Rhonne	2007	672	211211	200200	293297	240240	154154	103115
NorthwestSenegal	Rhonne	2007	673	211211	200200	293293	240240	154154	115115
NorthwestSenegal	Rhonne	2007	674	211211	200200	293293	240240	154154	99115
NorthwestSenegal	Rhonne	2007	675	211213	200200	291295	240240	154156	95103
NorthwestSenegal	Rhonne	2007	676	211211	200200	291293	240240	154154	103107
NorthwestSenegal	Rhonne	2007	677	213213	200200	293293	240240	154154	103103
NorthwestSenegal	Rhonne	2007	678	211211	198200	293293	240240	154154	103115
NorthwestSenegal	Rhonne	2007	679	211211	200200	293297	240240	154154	103111
NorthwestSenegal	Rhonne	2007	680	211211	200200	293297	240240	154154	103111
NorthwestSenegal	Rhonne	2007	681	211211	200200	293293	240240	154154	99111
NorthwestSenegal	Rhonne	2007	682	211211	200200	291291	240240	154154	103103
NorthwestSenegal	Rhonne	2007	683	211211	200200	291291	240240	154154	103103
NorthwestSenegal	Rhonne	2007	684	211219	198200	293293	240240	154154	103115
NorthwestSenegal	Rhonne	2007	685	211213	200200	291293	240240	152154	103103
NorthwestSenegal	Rhonne	2007	686	211211	200200	293297	240240	154154	99107
NorthwestSenegal	Rhonne	2007	687	209219	200200	291293	240240	154154	103103
NorthwestSenegal	Rhonne	2007	688	211213	200200	291295	240240	154154	103123
NorthwestSenegal	Rhonne	2007	689	211211	200202	291293	240240	154154	103107
NorthwestSenegal	Rhonne	2007	690	211211	200200	291297	240240	154154	99111
NorthwestSenegal	Rhonne	2007	691	213219	200200	293293	240240	154154	103103
NorthwestSenegal	Rhonne	2007	692	211215	200200	293293	240240	154154	103107
NorthwestSenegal	Rhonne	2007	693	211211	198200	289291	240240	154154	103103
NorthwestSenegal	Rhonne	2007	694	209213	200200	291291	240240	154154	99107
NorthwestSenegal	Rhonne	2007	695	211211	200200	291291	240240	154154	103123
NorthwestSenegal	Rhonne	2007	696	211213	200200	291291	240240	154154	107107
NorthwestSenegal	Rhonne	2007	697	209209	198200	295301	240240	154154	111115
NorthwestSenegal	Rhonne	2007	698	211211	200200	293295	240240	154154	99103
NorthwestSenegal	Rhonne	2007	699	209215	200200	295301	240240	154154	107107
NorthwestSenegal	Rhonne	2007	700	211213	200200	291293	240240	154154	107111
NorthwestSenegal	Rhonne	2007	701	209215	198200	293293	240240	154154	107115
NorthwestSenegal	Rhonne	2007	702	211215	200200	295301	240240	154154	107107
NorthwestSenegal	Rhonne	2007	703	211213	200200	291293	240240	154154	103107
NorthwestSenegal	Rhonne	2007	704	211213	200200	293297	240240	154154	107107
NorthwestSenegal	Rhonne	2007	705	211215	200200	291293	240240	154154	99099
NorthwestSenegal	Rhonne	2007	706	211215	200200	291295	240240	154154	99103
NorthwestSenegal	Rhonne	2007	707	211215	200200	295297	240240	154154	99103
NorthwestSenegal	Rhonne	2007	708	211215	200200	293297	240240	154154	99103
NorthwestSenegal	Rhonne	2007	709	211211	200200	291295	240240	154154	99107
NorthwestSenegal	Rhonne	2007	710	211213	200200	293293	240240	154154	99103
NorthwestSenegal	Rhonne	2007	711	211215	198200	291293	240240	154154	99099
NorthwestSenegal	Rhonne	2007	712	211213	200200	293297	240240	154154	103107
NorthwestSenegal	Rhonne	2007	713	211213	200200	293293	240240	154154	99103
NorthwestSenegal	Rhonne	2007	714	211219	200200	291291	240240	154154	99107
NorthwestSenegal	Rhonne	2007	715	211211	200200	293293	240240	154154	103103
NorthwestSenegal	Rhonne	2007	716	213213	200200	291291	240240	154154	107119
NorthwestSenegal	Rhonne	2007	717	211213	200200	291293	240240	154154	107111
NorthwestSenegal	Rhonne	2007	718	211211	198200	291291	240240	154154	99107
NorthwestSenegal	Rhonne	2007	719	211211	200200	291297	240240	154154	107115
NorthwestSenegal	Rhonne	2007	720	209213	200200	291291	240240	154154	103107
NorthwestSenegal	Rhonne	2007	721	211211	200200	293293	240240	154154	103103
NorthwestSenegal	Rhonne	2007	722	211211	200200	291293	240240	154154	99107
NorthwestSenegal	Rhonne	2007	723	211211	200200	291295	240240	154154	103107
NorthwestSenegal	Rhonne	2007	724	211213	198200	293297	240240	154154	99103
NorthwestSenegal	Rhonne	2007	725	211211	200200	291291	240240	154158	95107
NorthwestSenegal	Rhonne	2007	726	209211	200200	291291	240240	154154	103107
NorthwestSenegal	Rhonne	2007	727	211211	200200	291293	240240	154154	115115
NorthwestSenegal	Rhonne	2007	728	211215	200200	291293	240240	154154	103107
NorthwestSenegal	Rhonne	2007	729	211219	200200	293297	240240	154154	103107
NorthwestSenegal	Rhonne	2007	730	207211	200200	291293	240240	154154	103107
NorthwestSenegal	Rhonne	2007	731	211213	200200	291291	240240	156156	95103
NorthwestSenegal	Rhonne	2007	732	209215	200200	291293	240240	154156	107107
NorthwestSenegal	Rhonne	2007	733	209211	200200	291291	240240	154154	99099
NorthwestSenegal	Rhonne	2007	734	211211	200200	291293	240240	154154	103115
NorthwestSenegal	Rhonne	2007	735	211211	200200	291297	240240	154154	99107
NorthwestSenegal	Rhonne	2007	736	211211	200202	291293	240240	154154	99107
NorthwestSenegal	Rhonne	2007	737	211213	198200	295301	240240	154154	107111
NorthwestSenegal	Rhonne	2007	738	211211	200200	291293	240240	154154	103107
NorthwestSenegal	Rhonne	2007	739	211213	200200	293297	240240	154158	99103
NorthwestSenegal	Rhonne	2007	740	213213	200202	293293	240240	154154	103103
NorthwestSenegal	Rhonne	2007	741	211213	200200	293297	240240	154154	103103
NorthwestSenegal	Rhonne	2007	742	211211	200200	291301	240240	154154	107119
NorthwestSenegal	Rhonne	2007	743	211211	200200	291293	240240	154154	107119
NorthwestSenegal	Rhonne	2007	744	213213	200200	291293	240240	154154	99107
NorthwestSenegal	Rhonne	2007	745	209211	200200	291291	240240	154154	99099
NorthwestSenegal	Rhonne	2007	746	211211	200200	291291	240240	152154	107115
NorthwestSenegal	Rhonne	2007	747	211211	200200	293293	240240	154154	99103
NorthwestSenegal	Rhonne	2007	748	211211	200200	291299	240240	154154	103115
NorthwestSenegal	Rhonne	2007	749	211213	198200	291291	240240	154154	103115
NorthwestSenegal	Rhonne	2007	750	211211	200200	291293	240240	154154	99103
NorthwestSenegal	Rhonne	2007	751	211213	200200	291293	240240	154154	103107
NorthwestSenegal	Rhonne	2007	752	211213	200200	291293	240240	154154	99103
NorthwestSenegal	Rhonne	2007	753	211211	190200	293297	240240	154154	103107
NorthwestSenegal	Rhonne	2007	754	211211	200200	291291	240240	154154	103107
NorthwestSenegal	Rhonne	2007	755	211211	200200	293293	240240	154154	95103
NorthwestSenegal	Rhonne	2007	756	209211	200200	293293	240240	154156	103107
NorthwestSenegal	Rhonne	2007	757	211211	200200	291293	240240	154154	99115
NorthwestSenegal	Rhonne	2007	758	209211	200200	293295	240240	154154	99099
